# Supplementary material for: A multi-network comparative analysis of whole-transcriptome and translatome reveals the effect of high-fat diet on APP/PS1 mice and the intervention with Chinese medicine
Source: Front Nutr. 2022 Oct 24;9:974333. doi: 10.3389/fnut.2022.974333 (PMC9638104; doi:10.3389/fnut.2022.974333)
Supplement: Supplementary file 3 [file Table_3.XLSX]

## Sheet: Sheet1
id	ADr-1_fpkm	ADr-2_fpkm	ADr-3_fpkm	AD_Hr-1_fpkm	AD_Hr-2_fpkm	AD_Hr-3_fpkm	Hr-1_fpkm	Hr-2_fpkm	Hr-3_fpkm	Nr-1_fpkm	Nr-2_fpkm	Nr-3_fpkm	Symbol
ENSMUSG00000000001	11.63	11.68	16.3	16.08	13.85	16.27	10.13	24.69	15.27	12.72	13.97	8.97	Gnai3
ENSMUSG00000000003	0	0	0	0	0	0	0	0	0	0	0	0	Pbsn
ENSMUSG00000000028	1.28	1.09	1.05	2.68	0.5	1.44	1.55	1.41	0.85	1.69	1.37	1.1	Cdc45
ENSMUSG00000000037	0.41	2.76	0.89	1.38	0.48	0.23	0	0.7	1.51	0.18	0.35	0.65	Scml2
ENSMUSG00000000049	0	0	1.8	0.25	1.65	0	0	0	0	0	0	0.88	Apoh
ENSMUSG00000000056	6.46	16.38	15.72	9.77	8.44	5.26	10.41	11.95	9.87	8.53	11.07	10.22	Narf
ENSMUSG00000000058	90.81	54.09	76.8	77.06	131.88	73.51	62.9	51.69	82.46	65.1	88.69	105.94	Cav2
ENSMUSG00000000078	9.29	18.69	15.82	18.92	17.79	31.34	17.46	22.49	21.63	19.72	16.36	22.43	Klf6
ENSMUSG00000000085	3.02	1.43	7.93	4.89	4.41	4.54	4.53	6.89	6.69	9.9	4.31	2.58	Scmh1
ENSMUSG00000000088	435.33	618.99	745.47	496.16	525.13	571.64	529.45	509.52	674.47	427.25	539.89	387.9	Cox5a
ENSMUSG00000000093	0.24	0	0.41	0.12	0.37	1.06	0	0.58	0	0	0.4	0	Tbx2
ENSMUSG00000000094	0	0.42	0	0	0	0	0	0	0	0	0	0	Tbx4
ENSMUSG00000000103	0	0	0	0	0	0	0	0	0	0	0	0	Zfy2
ENSMUSG00000000120	5.43	4.86	6.11	7.92	7.9	3.06	3.75	4.37	5.5	5.46	3.98	5.52	Ngfr
ENSMUSG00000000125	7.42	14.29	14.22	11.9	6.18	5.76	8.97	7.72	10.29	16.75	2.78	21.31	Wnt3
ENSMUSG00000000126	0	2.06	0	1.66	3.54	0.51	2.91	4.2	2.4	0.4	3.48	2.9	Wnt9a
ENSMUSG00000000127	5.35	7.74	8.39	4.83	8.89	4.39	8.28	11.5	10.93	6.93	5.06	6.91	Fer
ENSMUSG00000000131	36.05	57.25	76.19	31.12	28.33	47.21	34.76	24.88	39.85	39.45	51.33	32.37	Xpo6
ENSMUSG00000000134	9.44	15.14	26.6	9.68	9.33	10.94	14.02	14.98	12.62	8.1	5.26	16.64	Tfe3
ENSMUSG00000000142	4.66	2.28	3.14	4.07	1.87	2.25	3.53	3.81	3.01	2.28	2.22	2.75	Axin2
ENSMUSG00000000148	10.07	12.65	12.93	9.22	8.5	9.47	10.19	10.38	10.1	5.12	10.4	7.46	Brat1
ENSMUSG00000000149	17.42	22.35	26.69	23.71	23.53	27.02	22.28	26.65	20.86	23.39	25.92	24.43	Gna12
ENSMUSG00000000154	5.24	1.84	20.12	19.3	5.06	4.55	2.9	16.9	6.36	12.43	6.61	17.37	Slc22a18
ENSMUSG00000000157	0	0	0	0	0.24	0	0	0	0	0	0.19	0	Itgb2l
ENSMUSG00000000159	0	0	0	0	0	0	1.44	0	0	1.18	0.38	0.2	Igsf5
ENSMUSG00000000167	0	2.56	2.43	2.26	4.39	1.53	2.24	3.37	3.7	2.17	0.45	0.95	Pih1d2
ENSMUSG00000000168	22.87	29.06	47.81	32.67	32.58	34.01	34.13	42	45.43	24.49	32.96	31.16	Dlat
ENSMUSG00000000171	122.99	157.44	209.31	192.16	197.4	145.49	179.61	199.74	203.16	131.21	152.47	133.63	Sdhd
ENSMUSG00000000182	0	0	0	0	0	0	0	0	0	0	0	0	Fgf23
ENSMUSG00000000183	0	0	0	0	0	0	0	0.38	0	0	0	0	Fgf6
ENSMUSG00000000184	35.21	31.16	56.04	37.57	47.72	48.2	33.82	35.72	45.14	25.66	49.4	34.58	Ccnd2
ENSMUSG00000000194	19.33	17.58	28.04	30.05	32.66	21.8	21.41	28.1	21.71	26.34	22.51	38.29	Gpr107
ENSMUSG00000000197	23.27	17.92	22.93	33.66	34.71	22.31	26.48	27.72	28.82	44.83	30.9	50.94	Nalcn
ENSMUSG00000000202	76.03	58.23	75.1	88.9	76.7	57.96	70.19	68.33	68.69	93.87	56.21	88.01	Btbd17
ENSMUSG00000000204	0	0	0	0	0	0	0	0	0	0	0	0	Slfn4
ENSMUSG00000000214	14.43	11.26	12.98	16.95	8.26	9.74	10.71	19.28	22.19	9.29	4.09	5.09	Th
ENSMUSG00000000215	0	4.76	0	1.09	4.9	0	0	0	0	0	0	0	Ins2
ENSMUSG00000000216	0	0	0.22	0.53	0.6	0	0.41	0.12	0	0.22	0	0.7	Scnn1g
ENSMUSG00000000223	9.99	7.8	9.37	9.27	5.91	8.9	9.18	10.04	9.64	7.57	9.16	6.36	Drp2
ENSMUSG00000000244	0	1.67	0	0	0	0	0	0	1.3	0.99	0	0	Tspan32
ENSMUSG00000000247	10.53	11.91	28.99	13.51	17.82	16.96	14.2	12.4	16.85	11.52	21.65	13.94	Lhx2
ENSMUSG00000000248	0	0	2.13	0	0	0	0	0	0.62	0	0	1.88	Clec2g
ENSMUSG00000000253	25.28	34.29	43.03	23.73	33.63	17.76	29.58	31.76	36.82	35.71	42.09	26.51	Gmpr
ENSMUSG00000000263	32	42.22	30.09	18.22	16.24	26.47	31.32	79.17	38.09	74.34	28.6	26.16	Glra1
ENSMUSG00000000266	10.53	7.23	20.27	11.78	9.42	9.34	12.07	13.22	14.67	11.9	11.57	11.76	Mid2
ENSMUSG00000000275	1.6	4.87	4.67	1.67	3.36	2.4	2.75	2.74	4.49	1.13	2.57	2.56	Trim25
ENSMUSG00000000276	21.68	25.27	35.11	29.38	38.39	24.45	31.26	25.29	33.27	40.82	27.36	52.33	Dgke
ENSMUSG00000000278	34.1	36.4	29.87	50.5	44.24	26.88	38.4	29.44	31.23	53.28	26.7	47.82	Scpep1
ENSMUSG00000000282	4.51	6.99	9.63	10.19	6.41	8.91	14.67	11.46	8.51	4.47	12.08	11.64	Mnt
ENSMUSG00000000290	8.04	16.29	7.68	18.16	15.95	9.94	11.7	8.55	7.75	10.55	12.39	12.06	Itgb2
ENSMUSG00000000295	13.88	19.39	19.84	15.85	22.19	19.17	20.2	24.17	17.23	21.07	27.73	19.32	Hddc2
ENSMUSG00000000296	33.53	20.64	31.47	34.01	35.77	23.04	16.55	55.12	18.37	28.6	32.13	35.91	Tpd52l1
ENSMUSG00000000301	0	0	2.56	2.97	0.63	1.65	2.36	3.21	0	3.29	0	5.68	Pemt
ENSMUSG00000000303	4.17	2.81	3.82	7.25	6.69	4.28	4.28	4.64	4.88	5.85	2.6	6.18	Cdh1
ENSMUSG00000000305	12.45	5.7	11.38	17.79	20.34	14.61	15.67	14.42	17.66	25.84	14.8	29.76	Cdh4
ENSMUSG00000000308	170.54	205.45	353.78	235.29	202.63	236.16	353.34	502.29	343.07	150.85	375.5	176.04	Ckmt1
ENSMUSG00000000317	0	0	0	0.55	0	0	0	0	0	0	0	0.64	Bcl6b
ENSMUSG00000000318	29.83	3.68	22.67	10.76	5.43	21.37	19.49	8.34	17.97	3.33	15.85	6.97	Clec10a
ENSMUSG00000000320	0	0	0.44	0.67	0	0	0	0.49	0	0.44	1.29	0.39	Alox12
ENSMUSG00000000325	7.44	6.86	13.28	7.56	7.7	10.29	16.79	12.12	7.79	4.45	8.21	3.87	Arvcf
ENSMUSG00000000326	57.85	74.43	83.01	66.71	77.62	59.7	74.85	93.11	67.71	60.7	79.08	69.53	Comt
ENSMUSG00000000339	46.48	41.03	37.19	31.94	26.11	33.77	36.69	57.83	46.75	38.73	43	50.13	Rtca
ENSMUSG00000000340	5.35	21.19	13.27	9.72	12.95	23.66	7.77	22.28	13.75	5.46	40.31	10.28	Dbt
ENSMUSG00000000346	79.76	83.42	103.96	87.01	87.03	73.9	104.78	56.25	84.25	62.72	76.46	57.13	Dazap2
ENSMUSG00000000355	21.24	23.23	41.86	20.39	31.2	45.93	32.08	16.9	24.35	33.52	44.74	23.98	Mcts1
ENSMUSG00000000359	0	0	0	2.37	4.98	0	5.36	5.19	3.76	1.87	0	0	Rem1
ENSMUSG00000000365	0.21	0.47	0.7	0.14	0.32	0.35	0.08	0.65	0.48	0.7	0.7	1.01	Rnf17
ENSMUSG00000000374	8.56	13.43	31.75	25.86	18.67	15.69	31.8	18.73	19.11	13.43	19.77	22.78	Trappc10
ENSMUSG00000000378	15.7	13.57	28.22	12.62	11.21	5.87	18.33	10.92	16.32	8.83	11.08	8.52	Ccm2
ENSMUSG00000000381	0	0	0	0	0	0	0	0	0	0	0	0	Wap
ENSMUSG00000000384	20.17	18.84	35.69	25.6	11.45	17.61	16.44	12.96	26.98	15.56	24.63	14.68	Tbrg4
ENSMUSG00000000385	0	0	0	0	0	0	0	0	0	0	0	0	Tmprss2
ENSMUSG00000000386	0	0	0	0.31	0	0	0	0.56	1.01	0	0	0	Mx1
ENSMUSG00000000392	0	0	2.58	1.34	2	0.78	0.92	0.11	1.02	1.42	1.18	1.18	Fap
ENSMUSG00000000394	0	2.11	0.81	0	0.72	0	0.74	0.45	0	0	2.37	0.42	Gcg
ENSMUSG00000000399	48.58	87.38	119.97	87.08	109.37	76.02	74.02	98.99	112.99	80.16	92.6	69.74	Ndufa9
ENSMUSG00000000402	5.45	10.01	4.77	3.17	6.64	6.14	4.14	7.41	7.79	11.46	5.7	6.67	Egfl6
ENSMUSG00000000409	1.31	0	0	0	0.26	0.74	0.53	0.64	0.87	0.58	0.56	0.75	Lck
ENSMUSG00000000411	0	0	0	0	0	0	0	0	0	0	0	0	Tssk3
ENSMUSG00000000416	13.81	9.44	10.7	12.95	6.21	6.32	8.64	16.37	22.55	10.91	9.97	9.21	Cttnbp2
ENSMUSG00000000420	26.51	19.71	38.44	35.17	40.94	33.02	39.53	24.32	38.64	45.86	19.64	36.19	Galnt1
ENSMUSG00000000435	0	0	0	0	0	0	0	0	0	0	0	0	Myf5
ENSMUSG00000000439	11.53	8.62	12.89	12.91	13.08	9.42	6.73	8.96	17.29	11.56	13.28	10.77	Mkrn2
ENSMUSG00000000440	0	0	0	5.99	1.3	3.76	0	0.81	0.62	0	4.16	0	Pparg
ENSMUSG00000000441	14.91	12.01	14.44	13.39	9.08	17.4	11.2	14.63	15.77	13.7	11.25	5.56	Raf1
ENSMUSG00000000486	0	0.57	1.51	0.79	1.57	0.56	0.81	0.98	1.3	0.44	0	0.92	Septin1
ENSMUSG00000000489	0.94	3.26	4.16	11.45	17.25	3.8	9.89	5.61	11.2	5.81	8.13	11.28	Pdgfb
ENSMUSG00000000530	2.98	3.78	7.35	7.45	7	6.82	3.36	5.19	3.82	5.64	3.69	8.24	Acvrl1
ENSMUSG00000000531	16.01	25.48	34.69	23.61	20.46	21.39	40.05	35.07	23.55	14.1	45.12	20.7	Grasp
ENSMUSG00000000532	64.48	39.41	43.51	80.11	84.8	51.58	48.23	46.87	65.68	79.97	61.72	103.65	Acvr1b
ENSMUSG00000000538	100.92	111.66	173.27	109.19	102.7	121.14	123.5	181.45	156.42	92.45	134.14	81.76	Tom1l2
ENSMUSG00000000544	0	0	0	0	0	0	0	0	0	0	0	0	Gpa33
ENSMUSG00000000552	17.35	24.12	34.02	25.49	18.79	17.69	21.99	31.12	33.82	14.74	23.49	11.13	Zfp385a
ENSMUSG00000000555	1.59	1.46	5.16	3.01	3.14	2.34	3.6	1.95	2.55	3.53	2.05	1.54	Itga5
ENSMUSG00000000560	188.39	155.16	112.8	124.04	156.64	95.47	124.66	124.83	135.06	210.31	114.7	228.85	Gabra2
ENSMUSG00000000561	19.24	27.99	55.82	32.08	27.14	53.25	21.47	49.23	43.71	25.68	34.34	22.53	Wdr77
ENSMUSG00000000562	2.06	0	2.48	0.48	0	0	5.24	0.5	0.82	0	1.58	0	Adora3
ENSMUSG00000000563	511.49	472.72	603.12	502.14	494.73	575.33	509.47	733.65	622	455.95	622	498.2	Atp5pb
ENSMUSG00000000567	17.37	25.05	46.5	17.43	22.08	22.39	20.33	26.15	26.46	16.53	23.58	23.18	Sox9
ENSMUSG00000000568	71.09	82.56	144.11	61.88	119.11	93.64	75.69	86.54	92.5	68.08	96.49	92.27	Hnrnpd
ENSMUSG00000000579	13.38	6.57	5.18	4.37	14.88	10.14	10.22	18.09	1.34	14.5	2.43	8.8	Dynlt1c
ENSMUSG00000000581	42.51	48.5	67.6	49.79	63.09	52.99	52.34	52.03	63.52	60.09	52.7	79.11	C1d
ENSMUSG00000000594	284.89	342.14	278.69	387.33	392.85	278.11	303.27	244.3	288.23	359.46	239.76	408.94	Gm2a
ENSMUSG00000000600	14.95	6.3	13.18	7.85	4.74	7.8	6.95	8.69	10.38	8.8	10.27	7.54	Krit1
ENSMUSG00000000605	254.14	235.19	171.55	279.59	228.14	237.48	144.82	201.64	202.47	281.13	206.84	338.33	Clcn4
ENSMUSG00000000606	0	0	0	0	0	0	0	0	0	0	0	0	Vmn2r88
ENSMUSG00000000617	0	0	0	0	0	0	0	0	0	0.34	0	0	Grm6
ENSMUSG00000000627	12.28	7.62	18.93	18.61	17.55	7.29	26	16.66	12.99	21.81	11.62	22.16	Sema4f
ENSMUSG00000000628	1.7	3.13	3.29	2.49	1.48	1.28	1.06	7.15	1.46	6.46	2.26	1.93	Hk2
ENSMUSG00000000631	8.42	13.11	20	21.92	5.99	14.14	16.26	56.39	50.47	7.3	19.96	7.48	Myo18a
ENSMUSG00000000632	147.18	116.6	106.58	252.96	188.37	127.07	194.96	118.87	178.35	224.79	164.68	251.15	Sez6
ENSMUSG00000000673	0	1.39	0	1.27	0.45	1.94	0	0.28	2.22	0	0	0	Haao
ENSMUSG00000000682	8.02	22.86	33.34	16.79	14.13	4.52	17.75	4.91	14.22	5.29	8.58	12.88	Cd52
ENSMUSG00000000686	0.39	0	1.37	4.32	0.64	0	0	1.59	0.35	1.01	2.95	0.92	Abhd15
ENSMUSG00000000690	0	0.82	0	0	0	2.45	0.58	1.42	0.64	0.64	0	0	Hoxb6
ENSMUSG00000000693	6.36	6.33	4.66	6.67	10.24	6.01	5.99	6.08	4.92	12.13	4.54	5.81	Loxl3
ENSMUSG00000000701	0	0	0	0	0	0	0	0	0	0	0	0	Tcl1b5
ENSMUSG00000000706	0	0	0.56	0.66	2.24	0	0.51	0.89	0.79	0.56	0	0.41	Btn1a1
ENSMUSG00000000708	5.49	12.54	22.42	12.44	9.17	12.17	18.33	12.66	9.93	13.11	17.05	13.69	Kat2b
ENSMUSG00000000711	72.92	74.62	111.66	84.24	95.74	88.67	96.28	87.45	118.06	56.94	84.37	77.86	Rab5b
ENSMUSG00000000724	0	0	0	0	0	0	0	0	0	0	0	0.69	Cryba1
ENSMUSG00000000730	0	0.45	0	0.65	0	0	0	0	0	0	0	0	Dnmt3l
ENSMUSG00000000731	0	0.69	0	0	0.41	0	0	0	0	0	0	0.19	Aire
ENSMUSG00000000732	6.63	11.06	10.27	6.14	14.63	13.23	6.57	7.74	4.98	12.13	5.68	9.6	Icosl
ENSMUSG00000000738	15.31	26.59	14.33	16.87	26.74	21.37	13.22	18.16	12.27	17.4	16.76	26.97	Spg7
ENSMUSG00000000739	0.56	0	2.16	0	1.94	0	0.45	1.38	0	0	0	0.52	Sult5a1
ENSMUSG00000000740	214.3	269.82	293.6	264.5	263.82	262.44	311.94	311.77	294.71	205.58	302.25	221.79	Rpl13
ENSMUSG00000000743	32.02	44.02	87.71	42.56	64.95	65.74	57.53	62.7	57.54	49.88	66.1	48.63	Chmp1a
ENSMUSG00000000751	20.62	22.6	39.63	24.53	22.65	29.59	21.13	40.9	29.46	17.45	35.32	21.76	Rpa1
ENSMUSG00000000753	31.34	47.3	40.86	75.47	52.45	36.39	68.93	20.11	47.42	86.58	22.54	71.94	Serpinf1
ENSMUSG00000000759	7.6	5.07	10.39	9.7	12.88	5.64	6.27	7.53	7.23	6.69	8.73	6.21	Tubgcp3
ENSMUSG00000000766	24	21.85	30.11	28.89	26.12	20.86	26.63	27.81	24.25	37.76	23.95	36.55	Oprm1
ENSMUSG00000000776	4.57	7.1	6.18	4.56	8.78	11.71	4.35	9.15	5.89	5.12	3.91	4.38	Polr3d
ENSMUSG00000000782	0.79	0.45	0	0.44	0.93	0	0.44	0	0.76	0	0.46	0.5	Tcf7
ENSMUSG00000000787	44.76	59.76	78.96	49.73	45.24	53.61	46.02	82.47	70.23	42.8	79.4	49.92	Ddx3x
ENSMUSG00000000791	4.34	1.63	3.37	3	1.13	0.51	3.44	2.81	2.81	1	2.46	1.67	Il12rb1
ENSMUSG00000000792	7.29	8.01	9.93	9.47	10.78	6.7	13.26	7.53	7.18	9.51	8.78	8.18	Slc5a5
ENSMUSG00000000794	5.03	7.82	9.2	7.66	10.02	5.41	5.52	5.03	5.67	4.83	7.63	5.87	Kcnn3
ENSMUSG00000000804	11.11	11.39	27.88	9.21	11.52	13.39	21.2	14.38	14.08	10.64	15.03	13.27	Usp32
ENSMUSG00000000805	13.97	36.28	30.97	61.51	55.74	28.74	38.63	25.47	14.88	95.96	27.77	94.32	Car4
ENSMUSG00000000811	0.99	1.24	2.61	2.78	4.16	3.38	1.53	2.93	1.92	2.15	1.39	1.83	Txnrd3
ENSMUSG00000000817	0	0	0	0	0	0	0	0	0	0	0	0	Fasl
ENSMUSG00000000823	19.01	7.91	8.01	4.76	1.81	18.74	10.9	17.12	11.93	10.12	4.15	2.12	Zfp512b
ENSMUSG00000000826	145.52	197.15	278.42	208.65	228.03	185.74	230.12	288.17	228.87	197.46	222.43	214.44	Dnajc5
ENSMUSG00000000827	111.81	110.76	104.75	109.65	90.91	107	116.35	128.59	90.91	69.7	133.42	91.54	Tpd52l2
ENSMUSG00000000838	17.94	15.12	29.88	16.6	16.33	15.74	13.31	21.68	19.95	16.09	23.02	17.68	Fmr1
ENSMUSG00000000861	23.09	19.53	33.55	28.04	31.09	16.72	26.52	32.21	41	19.88	21.89	26.3	Bcl11a
ENSMUSG00000000869	0	0	0	0	0	0	0	0	0	0	0	0	Il4
ENSMUSG00000000876	5.33	13.91	30.88	11.94	14.61	6.02	21.93	17.49	24.92	20.96	30.49	11.77	Pxmp4
ENSMUSG00000000881	20.91	24.09	32.97	19.97	17.51	23.03	26.92	36.84	35.29	13.72	35.29	17.51	Dlg3
ENSMUSG00000000884	0	1.2	3.09	1.65	2.37	0	4.77	2.06	1.75	9.19	6.57	1.69	Gnb1l
ENSMUSG00000000889	4.83	5.51	4.93	9.13	9.66	4.54	7.34	9.45	7.38	12.04	2.53	7.27	Dbh
ENSMUSG00000000901	2.12	3.47	0.93	2.16	3.7	1.14	2.17	0.99	3.76	1.49	0.58	2.01	Mmp11
ENSMUSG00000000902	70.66	88.13	155.2	84.24	72.82	91.06	110.28	147.61	120.9	74.71	130.61	83.64	Smarcb1
ENSMUSG00000000903	0	0	0	0	0	0	0	0	0	0	0	0	Vpreb3
ENSMUSG00000000915	25.73	7	22.87	6.26	6.78	11.78	25.35	22.84	28.84	10.41	13.73	9.24	Hip1r
ENSMUSG00000000916	1.43	7.38	10.62	7.35	6.95	17.23	4.6	12.04	6.27	1.26	8.95	0.98	Nsun5
ENSMUSG00000000934	0.56	2.89	1.48	1.91	2.2	0.32	2.94	3.03	0.75	2.97	2.89	1.68	Top1mt
ENSMUSG00000000938	0	0	0	0	0	0	0	0	0	1.43	0	0	Hoxa10
ENSMUSG00000000942	0	0	0	0	0	0	1.39	1.12	0	0	0.49	0	Hoxa4
ENSMUSG00000000948	276.53	254.79	280.19	263.79	469.11	230.8	229.24	400.8	311.49	255.95	244.69	298.09	Gm38393
ENSMUSG00000000957	16.6	29.61	22.56	29.55	25.79	20.66	20.98	18.92	21.59	36.81	21.33	38.65	Mmp14
ENSMUSG00000000958	4.42	2.94	2.75	1.65	2.13	1.84	1.66	1.28	0.94	0.86	0.84	0.75	Slc7a7
ENSMUSG00000000959	39.08	51.72	63.61	31.13	36.91	39.59	29.27	41.58	28.5	28.49	50.36	22.91	Oxa1l
ENSMUSG00000000976	1.56	3.24	3.11	2.83	1.67	4.32	2.17	4.1	2.27	2.75	3.41	1.89	Heatr6
ENSMUSG00000000982	1.65	3.77	10.13	2.6	1.29	0	0	1.62	0	0	0	0	Ccl3
ENSMUSG00000000983	0	23.32	12.53	7.49	0	2.31	9.88	14.01	5.44	14.4	5.25	19.32	Wfdc18
ENSMUSG00000001014	0	0	1.09	0.65	0.49	0	1	0	1.1	0.55	0.53	1.14	Icam4
ENSMUSG00000001016	28.37	47.34	73.06	46.56	65.35	63.52	49.79	83.55	72.13	44	72.91	48.61	Ilf2
ENSMUSG00000001017	48.9	101.99	57.06	61.72	38.04	61.37	57.75	98.56	84.47	48.63	69.94	50.51	Chtop
ENSMUSG00000001018	25.45	29.41	20.07	31.34	23.56	31.31	17.7	15.86	27.71	23.43	22.79	31.39	Snapin
ENSMUSG00000001020	1.91	0	3.99	2.35	7.59	5.14	0	2.98	10.15	1.68	0	1.75	S100a4
ENSMUSG00000001021	0	0	0	0	0	0	0	0	0	0	0	0	S100a3
ENSMUSG00000001023	1.64	0	2.87	76.27	6.41	24	0	0	46.46	0	0	9.77	S100a5
ENSMUSG00000001025	200.86	147.6	183.37	136.37	145.35	151.68	154.93	195.02	178.21	116.93	151.65	78.95	S100a6
ENSMUSG00000001027	0	0	0	0	0	0	0	0	0	0	0	0	Scn4a
ENSMUSG00000001029	0	0	1.55	1.82	0.77	2.57	2.79	1.67	2.02	0.52	3	2.44	Icam2
ENSMUSG00000001034	4.91	4.65	4.79	5.97	1.28	10.92	5.88	3.05	4.05	5.01	4.18	4.12	Mapk7
ENSMUSG00000001036	14.3	43.83	37.28	19.62	34.78	35.1	25.11	25.37	59.9	30.49	36.86	24.66	Epn2
ENSMUSG00000001039	3.95	7.21	6.92	3.72	9.29	8.91	7.64	8.9	3.51	7.66	8.12	6.53	B9d1
ENSMUSG00000001052	8.74	11.66	21.12	12.22	12.64	16.98	10.7	24.2	17.75	7.7	16.92	7.97	Sec24b
ENSMUSG00000001053	8.77	3.18	7.05	5.34	6.94	8.39	6.49	8.52	7.7	2.9	3.45	3.02	N4bp3
ENSMUSG00000001054	27.85	20.32	30.89	20.27	23.46	30.97	29.22	19.99	28.94	16.3	28.08	16.85	Rmnd5b
ENSMUSG00000001056	22.8	29.57	22.7	28.22	42.23	26.89	23.38	22.84	28.51	27.39	43.51	21.9	Nhp2
ENSMUSG00000001062	7.51	4.99	4.96	5.97	4.43	4.81	10.33	5.73	8.67	8.14	8.81	5.57	Vps9d1
ENSMUSG00000001065	3.8	2.17	6.42	3.41	0.85	2.45	5.03	5.85	3.86	6.25	2.09	1.75	Zfp276
ENSMUSG00000001076	0	0	0	0	0	0	0	0	0	0	0	0	C1ql4
ENSMUSG00000001082	12.96	11.94	46.65	18.39	11.39	21.54	26.41	9.65	17.92	19.01	20.79	9.52	Mfsd10
ENSMUSG00000001089	19.29	17.09	13.29	25.77	12.03	67.04	50.53	37.05	30.43	26.71	37.8	12.61	Luzp1
ENSMUSG00000001095	0	0	0	0	0	0	0	0	0	0	0	0	Slc13a2
ENSMUSG00000001098	23.96	24.96	33.71	26.19	13.88	18.22	18.88	40.52	43.45	13.76	34.77	14.59	Kctd10
ENSMUSG00000001100	41.7	43.69	41.1	51.5	50.32	42.36	46.22	41.71	54.47	42.89	42.15	39.92	Poldip2
ENSMUSG00000001103	1.69	2.9	2.22	1.77	0	0	2.04	4.01	2.26	2.23	2.9	2.33	Sebox
ENSMUSG00000001105	6.97	20.79	28.09	35.83	13.18	14.16	26.96	19.12	23.51	28.42	16.72	19.34	Ift20
ENSMUSG00000001119	13.43	6.73	8.75	18.36	16.55	11.64	11.88	12.83	13.08	13.99	8.84	15.05	Col6a1
ENSMUSG00000001120	18.75	28.02	52.94	33.08	34.66	51.85	41.35	36.24	39.35	19.84	37.28	27.42	Pcbp3
ENSMUSG00000001123	4.08	8.15	12.51	3.47	6.67	7.48	6.57	8.49	7.69	2.25	3.93	3.51	Lgals9
ENSMUSG00000001127	172.42	155.87	248.45	203.44	200.98	188.13	185.99	233.57	232.98	204.26	226.55	220.17	Araf
ENSMUSG00000001128	1.43	2.85	1.57	5.61	2.8	2.02	1.44	2.97	3.49	2.2	0.31	2.79	Cfp
ENSMUSG00000001131	0	3.59	2.76	2.88	3.08	2.66	0.63	3.08	1.4	0.69	0	1.08	Timp1
ENSMUSG00000001134	22.26	21.93	24.81	26.49	28.54	18.26	26.08	25.27	36.81	16.93	17.34	14.41	Uxt
ENSMUSG00000001138	24.32	22.2	17.32	29.52	31.07	17.84	26.19	18.67	18.04	28.02	19.08	28.19	Cnnm3
ENSMUSG00000001143	317.16	150.19	177.71	221.75	282.64	287.99	279.25	168.3	309.64	705.58	207.9	259.2	Lman2l
ENSMUSG00000001150	6.05	4	7.26	21.91	9.55	23.5	6.55	18.83	3.65	14.16	7.11	1.97	Mcm3ap
ENSMUSG00000001151	1.63	4.89	3.76	1.31	1.36	1.32	3.46	3.45	3.81	3.8	2.8	1.26	Pcnt
ENSMUSG00000001155	0	0	0	0	0	0	0	0	0	0.81	0	0	Ftcd
ENSMUSG00000001156	14.52	6.01	6.88	7.37	6.26	8.86	9.45	4.54	12.89	8.8	6.78	11.55	Mxd1
ENSMUSG00000001157	4.76	6.52	6.11	10.63	9.94	11.1	9.71	8.7	8.45	12.02	6.52	10.49	Gmcl1
ENSMUSG00000001158	38.91	31.55	15.25	25.2	37.71	26.57	28.87	35.1	25.44	17.14	22.81	20.22	Snrnp27
ENSMUSG00000001166	0	0	0.8	0	0	0	0	0	0	0	0.78	0	Oas1c
ENSMUSG00000001168	0	0	0	0	0	0	0	0	0	0	0	0	Oas1h
ENSMUSG00000001173	24.52	15.24	37.75	20.79	28.17	19.91	29.85	24.56	27.84	54.45	34.53	27.74	Ocrl
ENSMUSG00000001175	5353.99	2947.7	4343.31	3861.44	5069.42	4362.36	3995.57	5588.88	4907.16	3490.21	5330.05	5448.66	Calm1
ENSMUSG00000001211	94.98	152.68	183.98	169.03	203.32	124.31	161.88	111.61	119.25	175.94	123.7	161.6	Agpat3
ENSMUSG00000001225	0.22	0	0	0	0	0	0.36	0	0	0.19	0	0	Slc26a3
ENSMUSG00000001227	34.62	20.72	19.55	35.86	30.24	26.68	33.53	23.71	32.23	35.16	25.93	39.45	Sema6b
ENSMUSG00000001228	0	0	0	0.11	0	0.24	0	0.55	0	0	0	0.5	Uhrf1
ENSMUSG00000001229	5.25	11.31	13.96	11.5	11.12	10.31	8.46	16.66	13.45	4.97	16.65	5.09	Dpp9
ENSMUSG00000001240	43.33	24.89	66.41	45.69	56.81	28.75	41.97	53.98	34.06	26.7	25.48	32.5	Ramp2
ENSMUSG00000001247	1.58	1.32	5.26	3.79	4.77	2.61	4.33	2.48	2.83	2.23	2.44	3.46	Lsr
ENSMUSG00000001248	49.21	49.94	86.66	84.61	58.31	58.51	85.65	51.54	61.36	74.81	59.7	51.53	Gramd1a
ENSMUSG00000001249	0	3.93	0	0	0.9	0	1.47	0.44	0	0	0	0.55	Hpn
ENSMUSG00000001260	69.57	36.62	49.81	62.34	92.04	64.2	53.61	57.93	68	89.09	64.38	86.78	Gabrg1
ENSMUSG00000001270	1063.41	1660.03	2449.22	1458.65	1465.61	1613.28	1653.08	2413.66	1891.2	1127.63	1768.11	1001.98	Ckb
ENSMUSG00000001280	8.16	6.62	5.3	4.31	4.03	4.11	2.59	6.29	4.12	3.15	3.12	3.44	Sp1
ENSMUSG00000001281	5.43	16.91	0	19.51	1.3	0	2.66	1.9	0.55	1.74	0.36	0.67	Itgb7
ENSMUSG00000001285	12.65	25.29	35.92	18.78	19.44	16.65	14.69	34.12	24.83	12.24	35.88	13.21	Myg1
ENSMUSG00000001288	2.17	2.96	5.84	4.08	4.08	5.85	6.09	3.27	3.07	5.88	4.45	3.06	Rarg
ENSMUSG00000001289	244.76	184.81	204.34	213.83	212.82	127.54	207.44	320.24	230.82	183.4	160.97	222.96	Pfdn5
ENSMUSG00000001300	23	13.96	21	21.78	31.82	15.46	17.34	19.89	26.05	23.27	25.99	49.67	Efnb2
ENSMUSG00000001305	5.82	1.33	3.06	7.01	5.92	2.62	4.69	4.56	6.71	6.66	4.48	2.67	Rrp15
ENSMUSG00000001313	42.83	50.49	56.89	38.87	45.86	56.36	46	45.43	57.63	27.03	32.41	30.49	Rnd2
ENSMUSG00000001323	12.61	13.3	25.5	20.28	27.87	23.26	24.45	21.01	29.27	18.42	30.95	18.49	Srr
ENSMUSG00000001333	0.71	0	0.62	0.74	1.11	1.19	0.28	0.69	0.63	0	0.6	0.16	Sync
ENSMUSG00000001334	8.5	21.15	23	32.35	26.02	22.65	18.66	13.99	21.24	25.17	16.54	23.41	Fndc5
ENSMUSG00000001348	0	0.57	0.88	5	3.94	1.7	1.21	0.98	5.8	1.33	0.86	2.31	Acp5
ENSMUSG00000001349	1.83	0	0	0	0	4.13	0.89	0	0	0.49	0	0	Cnn1
ENSMUSG00000001366	11.01	21.67	24.28	12.33	19.16	18.64	20.8	11.34	24.6	18	10.41	17.62	Fbxo9
ENSMUSG00000001376	14.45	11.95	20.56	12.38	13.44	16.5	13.23	19.36	17.94	11.29	21.81	16.91	Vps50
ENSMUSG00000001380	31.99	33.15	44.03	36.92	40.67	38.3	44.7	62.98	47.21	25.01	40.55	28.64	Hars
ENSMUSG00000001383	85.77	111.71	104.89	95.33	115.37	104.96	102.33	112.51	128.51	64.13	117.84	84.35	Zmat2
ENSMUSG00000001403	0	1.07	1.64	0	0	0	0	2.29	0	0	0	1.29	Ube2c
ENSMUSG00000001415	7.59	8.86	9.98	8.73	11.59	5.77	18.56	9.86	6.74	6.55	8.73	5.69	Smg5
ENSMUSG00000001416	163.37	184.72	207.71	127.08	108.25	141.33	108.88	328.51	175.19	94.05	162.81	100.22	Cct3
ENSMUSG00000001418	103.88	139.15	93.14	142.21	131.39	145.56	121.9	126.06	117.39	135.61	84.09	174.63	Glmp
ENSMUSG00000001419	56.91	57.83	74.2	49.01	45.24	59.09	57.26	126.57	68.22	39.17	93.13	46.43	Mef2d
ENSMUSG00000001420	0	1.09	0.37	0.5	0	0	2.38	1.4	0	1.68	0	0	Tmem79
ENSMUSG00000001424	25.06	32.17	43.74	27.21	21.08	25.57	29.09	60.18	42.18	17.69	46.25	23.7	Snd1
ENSMUSG00000001435	15.4	14.08	10.81	23.7	30.5	16.15	18.16	17.04	23.62	39.85	6.25	45.22	Col18a1
ENSMUSG00000001436	19.81	19.04	19.91	13.76	15.98	7.64	11.52	12.93	11.24	14.94	9.67	13.27	Slc19a1
ENSMUSG00000001440	36.35	43.44	68.88	42.78	54.71	39.06	40.84	74.2	63.66	31.68	73.27	45.43	Kpnb1
ENSMUSG00000001441	27.4	55.85	61.76	43.13	44.72	50.12	55.25	67.77	53.03	33.22	61.74	40.11	Npepps
ENSMUSG00000001444	0	0	0	0.66	0	0	0	0	0.84	0	0	0.14	Tbx21
ENSMUSG00000001445	15.56	13.07	20.88	15.96	23.88	9.83	12.03	23.15	18.22	15.34	18.12	14.61	Mrpl10
ENSMUSG00000001467	52.18	48.61	68.56	75.4	79.95	73.02	76.35	56.92	53.63	104.13	70.73	111.79	Cyp51
ENSMUSG00000001472	162.45	139.9	213.27	179.09	169.46	177.53	199.96	258.64	214.16	107.05	217.23	151.2	Tcf25
ENSMUSG00000001473	1.2	0.91	0	1.03	1.81	2.19	0.62	0.76	0.7	0	0.67	0.71	Tubb6
ENSMUSG00000001482	41.32	43.45	56.09	71.18	46.28	38.95	62.27	73.24	54.05	38.86	47.6	42.48	Def8
ENSMUSG00000001493	0	0	0	0.34	0	0	0	1.26	0	0	0.55	0	Meox1
ENSMUSG00000001494	0	0	0	0.4	0.6	0	1.23	0	0.68	0	0	1.76	Sost
ENSMUSG00000001496	0	0	0	0	0.69	0	0	0.65	0.79	0.39	0.76	0	Nkx2-1
ENSMUSG00000001497	0	0	0	0	0	0	0	0	0	0	0	0	Pax9
ENSMUSG00000001504	2.1	2	4.44	3.64	1.1	5.84	1.42	18.81	4.55	3.39	1.35	1.77	Irx2
ENSMUSG00000001506	14.37	12.3	14.01	27.07	24.34	10.72	18.86	13	18.61	24.91	10.23	19.32	Col1a1
ENSMUSG00000001507	24.85	23.87	30.26	42.06	34.47	25.02	31.34	31.14	26.51	57.78	24.91	44.97	Itga3
ENSMUSG00000001508	0.43	0.49	4.43	1.12	1	0.48	1.72	0.21	1.89	3.01	4.08	0.98	Sgca
ENSMUSG00000001510	0	0	0	0	0	0	0	0	0.51	0	0	0	Dlx3
ENSMUSG00000001517	0.41	0	0	0.86	0.59	3.41	0	0.55	1.1	0.19	0	0	Foxm1
ENSMUSG00000001518	89.76	164.44	150.14	93.5	84.16	129.28	25.29	113.24	83.11	44.5	47.15	45.28	Itfg2
ENSMUSG00000001520	17.52	19.38	39.06	19.91	20.52	17.57	25.01	36.92	35.69	14.83	22.44	13.37	Nrip2
ENSMUSG00000001521	10.44	14.47	9.16	10.97	11.55	9.76	11.74	17.41	7.5	9.39	5.26	4.63	Tulp3
ENSMUSG00000001524	23.06	26.66	20.71	5.81	10.36	11.92	9.7	17.95	14.2	24.78	10.43	10.94	Gtf2h4
ENSMUSG00000001525	287.98	477.84	624.64	404.32	396.84	427.3	459.4	1030.22	550.39	214.52	582.77	342.67	Tubb5
ENSMUSG00000001542	2.95	4.77	8.41	6.22	6.91	6.48	6.99	10.63	14.36	9.57	10.88	5.88	Ell2
ENSMUSG00000001552	24.25	36.37	51.71	22.69	18.29	27.86	22.97	48.7	35.06	25.31	32.31	17.63	Jup
ENSMUSG00000001555	13.48	14.95	18.33	20.42	23.36	20.7	18.48	16.29	15.01	22.5	16.7	16.33	Fkbp10
ENSMUSG00000001558	0	0.31	0.53	0.29	0.95	0	0	0.4	0	0	1.05	0.13	Klhl10
ENSMUSG00000001566	0	0	0	0	0	0	0	0	0	0	0.35	0	Mnx1
ENSMUSG00000001569	5.49	7.61	11.17	7.29	5.53	8.19	6.95	10.86	8.53	5.36	5.71	5.77	Nom1
ENSMUSG00000001576	58.66	50.91	47.45	71.45	64.49	58.46	56.36	42.54	67.58	65.23	67.25	81.04	Ergic1
ENSMUSG00000001583	0	0	0	0	0	0	0.2	0	0.54	0	0	0	Tnk1
ENSMUSG00000001588	0	0	0	0	0	0	0	0.33	0	0	0	0	Acap1
ENSMUSG00000001604	4.37	2	1.53	1.37	2.74	3.21	1.91	0.93	0.84	0.84	0	0.82	Tcea3
ENSMUSG00000001622	0	0	0	0	0	0	0	0	0	0	0	0	Csn3
ENSMUSG00000001627	16.9	15.99	22.75	13.19	27.44	17.67	18.59	17.38	19.4	21.05	21.93	21.79	Ifrd1
ENSMUSG00000001630	15.36	17.21	26.85	13.49	12.2	8.47	12.25	10.67	18.53	6.61	7.65	7.14	Stk38l
ENSMUSG00000001632	2.1	5.32	6.58	4.88	2.59	3.96	4.6	7.44	5.74	4.9	4.89	3.24	Brpf1
ENSMUSG00000001642	18.7	42.66	45.03	25.02	33.36	22.26	26.78	39.41	41.47	22.01	36.04	17.89	Akr1b3
ENSMUSG00000001655	0	0	0	0	0	0	0	0	0	0	0	0	Hoxc13
ENSMUSG00000001656	0	0	0	0	0	0	0	0	0	0	0	0	Hoxc11
ENSMUSG00000001657	0	0	0	0	0	0	0	0	0	0	0	0	Hoxc8
ENSMUSG00000001661	0.69	0	0	0	0	0	1.11	0	0	0.61	0	0	Hoxc6
ENSMUSG00000001663	12.18	10.5	15.41	17.98	17.5	21.24	14.17	20.71	25.57	16.86	23.89	11.19	Gstt1
ENSMUSG00000001665	10.79	5.28	10.09	9.41	2.17	5.44	13.48	13.68	5.1	6.8	13.04	6.91	Gstt3
ENSMUSG00000001666	128.89	113.74	158.35	81.41	127.15	121.5	115.45	132.7	94.29	96.75	104.23	70.13	Ddt
ENSMUSG00000001670	0	1.58	0	0	0.54	0	0	0	0	0	0	0	Tat
ENSMUSG00000001672	0	1.5	0.38	0.69	0.34	0.49	0	0.86	0.78	0	0	0.4	Marveld3
ENSMUSG00000001674	8.5	7.7	20.12	7.54	9.11	12	9.13	15.59	16.18	11.83	9.12	7.1	Ddx18
ENSMUSG00000001687	87.71	78.84	69.83	57.75	60.38	50.96	78.14	80.68	64.85	55	66.03	82.39	Ubl3
ENSMUSG00000001700	11.11	9.18	9.4	12.64	6.61	8.21	8.33	11.26	8.84	8.44	7.55	7.92	Gramd3
ENSMUSG00000001707	18.37	29.35	19.31	17.8	12.24	8.29	28.86	17.54	13.04	7.28	19.67	10.13	Eef1e1
ENSMUSG00000001729	37.73	45.37	50.78	39.42	36.57	34.71	40.36	56.03	54.21	36.24	36.41	33.19	Akt1
ENSMUSG00000001739	0	0	0	0	0	0	0.57	0	0	0	0	0	Cldn15
ENSMUSG00000001741	1.35	6.16	8.92	8.39	0.84	2.01	1.12	5.3	9.35	4.83	5.69	1.36	Il16
ENSMUSG00000001750	3.62	6.4	4.77	5.23	7.08	3.92	5.11	5.8	7.31	3.71	5.21	3.46	Tcirg1
ENSMUSG00000001751	8.37	10.84	10.5	21.69	17.02	10.21	11.85	9.09	14.46	17.34	11.44	17.77	Naglu
ENSMUSG00000001755	7.98	9.11	12.69	10.07	7.65	13.34	9.77	14.91	13.91	4.69	13.17	7.61	Coasy
ENSMUSG00000001761	7.18	5.06	3.88	5.31	4.63	4.29	3.23	2.89	4.31	5.58	3.07	4.07	Smo
ENSMUSG00000001763	23.77	42.99	24.37	40.37	39.96	27.46	29.88	30.65	38.95	38.29	27.31	48.29	Tspan33
ENSMUSG00000001767	8.23	5.8	6.15	7.73	5.69	6.55	3.71	11.85	7.3	5.12	10.37	4	Crnkl1
ENSMUSG00000001768	10.03	6.46	20.98	14.78	24.21	7.93	6.76	15.64	7.97	17.07	14.99	11.57	Rin2
ENSMUSG00000001773	14.18	17.26	13.44	21.4	24.73	12.44	22.66	11.63	14.41	26.64	15.54	19.7	Folh1
ENSMUSG00000001774	28.14	19.64	45.94	38.95	42.03	41.71	38.66	44.44	45.35	38.29	32.75	38.3	Chordc1
ENSMUSG00000001783	34.22	57.06	71.46	51.85	50.77	59.37	53.8	70.07	71.22	45.2	75.81	52.28	Rtcb
ENSMUSG00000001785	21.22	6.43	11.04	15.24	12.99	7.76	16.64	29.99	13.76	10.48	16.7	11.84	Pwp1
ENSMUSG00000001786	14.62	13.78	31.66	16.48	16.19	19.36	15.36	15.72	22.3	19.32	21.03	15.62	Fbxo7
ENSMUSG00000001794	129.52	162.01	237.14	184.4	221	188.42	150.97	204.58	212.99	177.76	208.85	157.73	Capns1
ENSMUSG00000001802	11.23	12.16	7.79	11.54	9.55	7.61	10.41	8.63	14.48	9.58	5.81	10.79	Lrp3
ENSMUSG00000001804	0	0	0	0	0	0	0	0.08	0	0	0	0	Dsg4
ENSMUSG00000001815	0	0	0	0.18	0	0	0	0	0	0	0	0	Evx2
ENSMUSG00000001819	0	0	0	0	0	0	0	0	0	0	0	0	Hoxd13
ENSMUSG00000001823	0	0	0	0	0	0	0	0	0	0	0	0	Hoxd12
ENSMUSG00000001827	32.9	45.01	35.8	63.6	111.86	34.74	66.47	76.5	64.44	60.52	60.19	74.24	Folr1
ENSMUSG00000001829	13.08	15.48	25.06	17.89	16.81	14.75	18.88	36.24	23.86	11.69	21.1	11.1	Clpb
ENSMUSG00000001833	163.34	201.06	233.67	185.74	206.34	222.28	207.27	235.46	224.27	169.21	240.24	183.26	Septin7
ENSMUSG00000001844	9.11	6.14	7.98	4.77	2.25	8.13	6.57	2.67	3.83	8.08	2.33	7.61	Zdhhc4
ENSMUSG00000001847	205.09	285.57	412.77	262.12	293.14	278.54	293.31	300.42	345.36	266.14	311.94	277.56	Rac1
ENSMUSG00000001855	10.71	3.23	5.91	4.74	6.82	2.65	4.6	6.18	10.13	4.49	4.33	2.61	Nup214
ENSMUSG00000001864	13.73	6.02	10.46	8.36	5.44	8.73	12.69	27.34	10.32	5.09	4.95	4.85	Aif1l
ENSMUSG00000001865	0	0	0	0	0	0	0.64	0	0	0	0	0.91	Cpa3
ENSMUSG00000001870	12.1	4.69	6.49	11.04	10.13	8.49	8.59	6.64	5.79	8.56	7.14	12.01	Ltbp1
ENSMUSG00000001891	37.43	27.83	60.88	33.95	29.06	31.29	32.84	52.85	44.47	29.43	47.82	33.76	Ugp2
ENSMUSG00000001901	0	1.49	1.66	1.57	1.61	0.21	0.17	0.73	1.01	1.87	0.33	0.89	Kcnh6
ENSMUSG00000001909	18	34.1	18.16	22.18	31.5	45.02	22.58	30.48	16.36	22.38	12.75	18.75	Trmt1
ENSMUSG00000001910	34.6	68.17	42.86	41.25	47.97	31.86	49.91	57.84	56.61	37.05	62.51	29.21	Nacc1
ENSMUSG00000001911	48.35	72.14	80.8	60.69	72.09	65.66	59.54	78.96	69.2	57.84	67.32	61.98	Nfix
ENSMUSG00000001918	0	0.34	2.89	2.67	2.11	1.35	0.72	2.5	1.86	1.85	0.51	1.93	Slc1a5
ENSMUSG00000001924	109.21	153.95	211.48	126.43	119.77	145.04	149.22	257.58	177.33	71.72	186.31	111.69	Uba1
ENSMUSG00000001930	4.38	3.99	2.68	12.22	3.12	4.94	2.86	4.07	3.32	8.32	4.5	4.41	Vwf
ENSMUSG00000001942	68.81	42.46	31.44	64.16	58.2	48.46	57.8	33.63	45.3	67.21	28.65	67.39	Siae
ENSMUSG00000001943	0.69	1.58	0	5.77	1.08	3.12	1.48	0.32	4.32	2.65	1.77	2.54	Vsig2
ENSMUSG00000001946	5.45	9.09	9.15	5.71	3.61	8.04	8.58	5.34	3.16	5.17	5.39	5.97	Esam
ENSMUSG00000001948	1.21	2.75	6.51	7.23	5.83	2.72	5.14	3.54	0.94	5.31	6.2	2.44	Spa17
ENSMUSG00000001962	6.79	3.87	18.7	7.37	5.7	7.66	10.55	13.3	11.19	10.68	14.55	3.57	Fam50a
ENSMUSG00000001964	76.21	78.44	137.2	98.47	63.31	102.23	74.42	148.85	148.29	89.21	82.07	85.21	Emd
ENSMUSG00000001983	1.11	4.45	3.9	4.96	4.36	6.91	5.38	9.27	6.92	5.88	5.72	4.35	Taco1
ENSMUSG00000001985	14.25	15.62	16.48	21.5	15.74	13.38	17.23	18.5	20.86	17.07	19.23	21.31	Grik3
ENSMUSG00000001986	120.28	144.8	94.77	140.48	140.21	133.53	143.97	130.81	124.13	158.68	195.4	217.03	Gria3
ENSMUSG00000001988	3.93	3.52	2.95	2.64	2.86	3.16	5.65	3.98	3.73	1.85	1.68	1.93	Npas1
ENSMUSG00000001995	6.46	6.89	6.59	4.87	4.03	6.14	7.34	12.01	9.13	6.27	4.41	5.07	Sipa1l2
ENSMUSG00000001998	3.22	0.68	1.05	4.99	2.32	7	0.97	3.09	1.86	11.46	10.94	4.55	Ap4e1
ENSMUSG00000001999	17.27	26.04	38.22	28.67	18.87	18.06	26.28	49.21	40.32	36.27	46.7	23.26	Blvra
ENSMUSG00000002006	11.96	13.36	10.25	9.05	15.13	8.61	17.81	15.8	11.96	9.19	8.06	10.04	Pdzd4
ENSMUSG00000002007	0.29	0	2.32	0.15	0	0	0.24	1.59	0.52	0.26	1.01	0.54	Srpk3
ENSMUSG00000002010	66.4	95.42	142.45	80.11	74.41	93.86	92.42	122.02	129.02	66.25	106.21	56.55	Idh3g
ENSMUSG00000002012	62.88	72.79	107.61	91.73	78.98	79.8	78.36	113.04	114.13	50.96	99.3	68.88	Pnck
ENSMUSG00000002014	186.1	140.62	200.97	178.65	162.31	143.86	171.58	163.43	168.25	176.84	148.24	151.99	Ssr4
ENSMUSG00000002015	155.94	82.52	112.75	143.85	120.6	126.49	113.85	168.94	139.53	171.23	135.86	206.92	Bcap31
ENSMUSG00000002017	7.82	19.34	26.43	17.65	13.43	16.57	14.96	34.56	19.72	15.66	25.17	19.16	Fam98a
ENSMUSG00000002020	5.11	2.08	0.71	3.02	2.14	6.32	0.88	2.24	0.75	3.84	0.08	2.76	Ltbp2
ENSMUSG00000002028	6.99	10.95	5.26	6.04	1.51	4.77	2.34	13.18	6.84	2.58	8.97	4.07	Kmt2a
ENSMUSG00000002031	47.14	40.37	52.34	44.59	33.29	38.7	24.19	40.72	47.54	29.8	42.49	34.23	Ift46
ENSMUSG00000002032	38.82	35.48	32.36	54.39	48.04	34.07	43.18	43.82	36.17	73.32	37.8	76.09	Tmem25
ENSMUSG00000002033	0	0	0	0	0	0	0	0	0	0	0	0	Cd3g
ENSMUSG00000002043	11.39	10.56	25.26	18.44	19.89	18.11	23.25	28.99	7.98	6.58	23.76	12.4	Trappc6a
ENSMUSG00000002052	13.19	18.39	29.6	13.45	10.48	22.26	21.09	42.57	26.26	11.27	31.97	12.65	Supt6
ENSMUSG00000002055	1.3	2.47	3.92	3.02	2.15	1.63	1.28	2.9	1.79	0.76	2.47	1.39	Spag5
ENSMUSG00000002057	0	0	0	0	0	0	0	0	0	0	0	0	Foxn1
ENSMUSG00000002058	17.48	30.32	27.86	34.08	45.43	32.24	28.88	34.79	28.73	17.11	34.75	35.84	Unc119
ENSMUSG00000002059	9.42	12.14	28.3	17.29	22.28	9.93	10.96	14.76	14.07	12.59	13.58	13.62	Rab34
ENSMUSG00000002064	83.47	67.42	86.69	137.32	109.37	70.82	117.81	84.27	111.42	133.36	75.3	124.16	Sdf2
ENSMUSG00000002068	5.67	4.16	18.03	4.88	13.07	6.4	7.18	10.61	6.98	7.14	10.97	8.19	Ccne1
ENSMUSG00000002076	0	0	1.09	0	0.38	1.65	0.39	0.61	0	0	1.06	1.43	Hsf2bp
ENSMUSG00000002083	0.83	0	0	3.48	0.95	0	2.68	1.63	1.48	1.07	0	3.97	Bbc3
ENSMUSG00000002100	0	0	0.13	0.24	0.21	0	0.36	0.44	0.27	0.46	0.39	0	Mybpc3
ENSMUSG00000002102	46.49	69.09	93.28	52.6	63.69	60.45	68.8	109.28	114.96	56.56	80.99	51.36	Psmc3
ENSMUSG00000002103	76.68	54.01	89.77	127.21	129.03	72.81	98.94	65.89	98.93	134.71	92.49	142.65	Acp2
ENSMUSG00000002104	1.87	2.62	1.61	0.72	0.73	1.58	0.74	0.46	2.04	0.4	1.2	0.64	Rapsn
ENSMUSG00000002105	26.32	18.79	34.39	22.52	27.39	13.27	27.26	13.05	25.35	29.07	8.01	19.83	Slc39a13
ENSMUSG00000002107	161.95	155.34	234.08	208.42	204.68	185.25	219.61	234.15	241.86	168.86	252.39	241.3	Celf2
ENSMUSG00000002108	3.86	1.96	2.93	3.14	0.67	2.9	1.38	2.1	1.9	0	2.57	0.68	Nr1h3
ENSMUSG00000002109	0	0.44	5.03	4.01	4.8	3.46	2.47	2.73	1.47	3.38	4.92	1.94	Ddb2
ENSMUSG00000002111	11.91	8.22	24.91	4.67	9.42	2.53	8.16	16	3.61	8.24	10.22	4.14	Spi1
ENSMUSG00000002129	12.27	15.21	20.94	18.06	14.59	9.07	16.36	23.93	18.96	10.81	15.77	14.68	Sf3a1
ENSMUSG00000002147	3	2.28	5.11	3.25	3.29	4.29	2.42	5.68	3.37	2.12	4.8	2.39	Stat6
ENSMUSG00000002190	6.28	5.29	4.06	7.72	8.98	10.16	6.81	10.96	7.26	17.78	5.61	14.29	Clgn
ENSMUSG00000002204	2.27	0.45	0.69	0.62	0.31	0.45	0.32	0	0	2.43	0.34	2.18	Napsa
ENSMUSG00000002205	14.75	15.3	10.59	7.66	8.53	8.25	7.01	15.02	10.87	6.77	17.38	4.41	Vrk3
ENSMUSG00000002210	7.03	6.57	20.6	12.29	8.72	9.45	12.27	24.21	15.98	8.73	18.83	4.47	Smg9
ENSMUSG00000002221	20.82	2.72	13.96	10.18	13.71	15.95	5.77	8.65	18.56	9.39	19.9	17.82	Paxip1
ENSMUSG00000002222	43.84	33.73	45.09	38.04	53.29	49.31	36.5	44.61	50.94	56.34	41.52	57.5	Rmnd5a
ENSMUSG00000002227	0	0.95	3.02	3.55	0.52	5.55	1.89	2.24	1.48	1.18	2.96	0.52	Mov10
ENSMUSG00000002228	0	0	0	1.03	0	0.37	0	0.48	0.29	0	0.28	0.15	Ppm1j
ENSMUSG00000002233	10.52	3.8	33.69	9.17	11.46	15.08	17.02	8.56	10.76	3.79	13.6	5.9	Rhoc
ENSMUSG00000002240	0	0	0	0	0	0	0	0	0	0	0	0	Prr27
ENSMUSG00000002249	0.38	1.29	0	0.79	1.48	0.43	2.43	2.4	0.67	0	0.65	1.01	Tead3
ENSMUSG00000002250	13.02	9.61	5.93	11.18	6.66	6.63	5.25	12.07	8.05	5.74	5.53	5.66	Ppard
ENSMUSG00000002257	0	0	0	3.44	2.61	3.54	0	1.49	0.81	0	0	0.99	Def6
ENSMUSG00000002265	41.37	56.84	124.29	93.91	75.42	62.63	39	142.87	87.19	52.5	95.1	44.97	Peg3
ENSMUSG00000002266	1.15	0.98	0.5	2.11	1.13	0.65	1.39	0.85	1.02	1.01	1.23	0.4	Zim1
ENSMUSG00000002274	36.2	47.06	43.34	44.17	42.3	25.89	39.41	43.39	30.15	47.78	36.61	42.36	Metrn
ENSMUSG00000002279	12.02	20.16	15.43	20.6	18.84	19.83	14.13	16.06	12.97	23.45	16.43	22.13	Lmf1
ENSMUSG00000002280	19.07	5.5	8.06	14.92	7.92	14.78	7.78	8.74	5.85	5.53	7.47	5.44	Ciao3
ENSMUSG00000002289	4.84	2.3	6.49	8.02	4.97	4.09	6	5.92	6.53	3.91	4.84	5.74	Angptl4
ENSMUSG00000002297	0	0	2.03	0.48	0	0.57	0	0.67	0.22	0.44	0.4	0	Dbf4
ENSMUSG00000002307	10.18	16.05	13.47	8.04	13.91	25.23	7.66	13.99	11.43	17.02	13.18	6.02	Daxx
ENSMUSG00000002308	25.07	28.61	36.23	38.07	50.58	25.45	24.74	24.55	36.7	41.4	32.81	46.92	Cd320
ENSMUSG00000002319	29.45	47.37	64.72	37.72	56.69	53.92	63.19	116.74	84.65	19.35	91.24	53.04	Ipo4
ENSMUSG00000002320	30.61	28.33	30.38	55.97	71.61	33.47	33.98	22.2	53.18	54.82	32.73	85.79	Tm9sf1
ENSMUSG00000002324	3.1	5.47	4.2	2.81	2.87	7.63	4.09	6.35	4.5	1.74	2.66	3.88	Rec8
ENSMUSG00000002325	5.55	4.25	7.62	4.78	5.19	7.01	1.67	6.29	4.53	5.84	6.04	2.66	Irf9
ENSMUSG00000002326	8.38	5.98	14.91	8.74	7.04	9.41	6.76	14.59	9.31	6.25	9.65	4.62	Gmpr2
ENSMUSG00000002329	40.79	34.35	61.25	51.37	48.7	26.29	34.42	46.6	54.29	39.35	55.75	46.84	Mdp1
ENSMUSG00000002332	31.97	46.65	64.73	43.91	49.69	54.39	46.86	68.01	65.57	43.39	65.11	33.94	Dhrs1
ENSMUSG00000002341	136.4	82.35	96.33	173.62	163.19	104.31	141.71	101.47	123.37	143.37	122.52	170.85	Ncan
ENSMUSG00000002342	59.88	52.67	51.68	82.12	89.09	61.16	73.23	43.95	59.11	89.75	52.47	114.65	Tmem161a
ENSMUSG00000002343	7.8	10.51	18.63	13.18	10.55	14.39	12.28	18.05	11.64	10.3	13.66	11.72	Armc6
ENSMUSG00000002345	29.86	39.64	22.74	53.49	46.39	33.68	56.47	39.5	53	34.75	47.83	30.64	Borcs8
ENSMUSG00000002346	5.68	7.07	7.69	9.73	10.11	12.23	9.15	11.88	9.16	5.91	3.1	5.69	Slc25a42
ENSMUSG00000002365	5.32	6.39	9.08	2.79	5.27	5.37	7.22	8.37	8.2	5.92	1.92	4.37	Snx9
ENSMUSG00000002372	12.17	11.58	19.25	20.54	13.79	13.35	13.35	17.92	22.8	11.91	17.38	11.68	Ranbp3
ENSMUSG00000002379	130.28	185.17	188.55	155.18	165.2	164.38	183.19	181.08	156.73	129.77	152.27	125.74	Ndufa11
ENSMUSG00000002384	0	0	0	0	0	0.23	0	0	0	0	0	0	Bmp8b
ENSMUSG00000002393	0.64	0.97	2.6	3.33	1.33	0.72	3.41	3.11	3.44	2.26	1.45	1.94	Nr2f6
ENSMUSG00000002395	23.73	21.02	29.68	23.82	22.55	35.48	25.51	46.21	24.89	19.71	26.93	22.5	Use1
ENSMUSG00000002396	0	1.33	1.02	4.27	3.47	0	0	4.56	4.79	0.99	0	2.59	Ocel1
ENSMUSG00000002409	9.9	10.01	8.43	8.06	7.32	8.63	15.72	11.22	15.07	5.48	7.77	8.19	Dyrk1b
ENSMUSG00000002413	30.58	21.22	32.24	32.8	35.41	35.37	30.2	38.85	43.2	26.53	31.18	37.61	Braf
ENSMUSG00000002416	262.55	388.24	423.92	375.57	432.05	408.64	352.07	326.03	390.4	316.47	376.94	311.2	Ndufb2
ENSMUSG00000002428	3.53	5.73	6.07	3.94	1.7	3.01	3.77	8.81	7.61	4.16	6.58	3.92	Hltf
ENSMUSG00000002455	20.8	22.37	24.83	16.62	12.15	18.1	16.77	32.21	20.4	12.72	25.81	7.94	Prpf6
ENSMUSG00000002458	4.68	13.24	7.26	8.07	9.96	4.73	8.08	10.32	13.46	9.2	7.26	7.68	Rgs19
ENSMUSG00000002459	30.58	29.25	41.67	20.87	29.2	17.82	40.74	22.89	28.28	23.99	25.31	27.85	Rgs20
ENSMUSG00000002475	154.27	152.75	144.6	138.34	146.98	181.36	147.06	131.51	125.32	187.53	124.15	182.18	Abhd3
ENSMUSG00000002477	67.92	65.37	110.09	68.92	89.17	108.22	100.43	79.25	93.19	68.61	72.57	86.42	Snrpd1
ENSMUSG00000002486	0.67	2.29	2.34	2.97	1.57	2.26	2.15	4.09	3.42	3.53	3.29	1.69	Tchp
ENSMUSG00000002489	8.93	10.03	21.08	12.54	8.69	14.3	11.6	22.65	16.07	9.96	13.21	9.24	Tiam1
ENSMUSG00000002496	34.28	31.28	47.68	33	37.39	46.82	36.21	43.7	41.65	16.81	35.72	31.1	Tsc2
ENSMUSG00000002500	0	0	0	0	0	0	0	0.58	0	0	0	0	Rpl3l
ENSMUSG00000002504	15.55	32.97	29.95	24.44	14.02	26.9	25.74	36.52	25.71	18.23	24.78	17.5	Slc9a3r2
ENSMUSG00000002524	52.91	68.04	90.76	56.89	59.44	65.27	57.78	76.2	70.9	50.96	76.4	51.38	Puf60
ENSMUSG00000002546	5.86	14.23	11.15	11.3	16.99	11.33	12.17	32.46	16.13	12.37	16.31	12.09	Golga2
ENSMUSG00000002550	19.65	24.39	16.87	16.48	20.28	18.25	14.89	18.23	16.4	12.72	15.34	15.25	Uck1
ENSMUSG00000002565	0.27	1.24	0.47	0.61	0	0	0	0	0	0	0.23	0	Scin
ENSMUSG00000002578	2.5	0	0.27	2.39	1.71	2.79	3.47	1.24	3.83	2.95	1.95	1.05	Ikzf4
ENSMUSG00000002580	64.8	87.8	126.52	95.43	112.11	86.8	122.88	128.23	86.24	97.49	112.18	129.58	Mien1
ENSMUSG00000002588	4.43	0	0.81	2.66	2.12	0.72	0.37	1.76	1.65	0.78	0	1.64	Pon1
ENSMUSG00000002602	64.55	42.29	60.27	80.46	61.8	41.1	51.29	38.94	55.7	63.88	37.89	71.06	Axl
ENSMUSG00000002603	1.69	10.47	2.23	5.32	7.48	3.82	3.41	2.7	2.63	4.1	2.18	4.67	Tgfb1
ENSMUSG00000002608	24.23	24.29	24.58	20.01	20.33	15.28	31.14	30.32	30.97	10.65	24.04	15.11	Ccdc97
ENSMUSG00000002617	0.84	0.27	0.79	30.55	1.9	2.74	1.07	1.68	31.04	1.89	2.43	7.17	Zfp40
ENSMUSG00000002625	16.45	32	36.26	22.08	16.48	15.73	16.77	49.36	37.13	9.82	39.2	30.73	Akap8l
ENSMUSG00000002633	2.65	5.19	6.97	11.31	11.88	5.56	8.24	10.02	10.42	18.36	4.22	10.62	Shh
ENSMUSG00000002635	7.7	9.3	19.43	10.43	15.25	12.77	19.7	15.96	20.89	11.17	14.74	11.23	Pdcd2l
ENSMUSG00000002658	9.49	13.81	25.78	17.3	9.99	14.39	16.33	22.26	28.15	12.39	17.93	8.26	Gtf2f1
ENSMUSG00000002660	40.81	54.78	57.3	57.83	59.71	48.07	43.99	44.67	46.33	27.49	45.24	38.59	Clpp
ENSMUSG00000002661	16.11	43.45	39.77	32.44	38.97	25.61	40.7	45.54	25.34	19.17	23.21	21.29	Alkbh7
ENSMUSG00000002664	0	0	0	0	0	0	0	0	0	0	0	0	Pspn
ENSMUSG00000002668	0.21	0	2.21	2.71	2.03	0	0.51	0.42	0	0.94	0.18	0.39	Dennd1c
ENSMUSG00000002679	12.44	19.37	30.6	16.61	29.29	9.3	14.92	15.21	28.15	23.31	25.01	14.86	Med6
ENSMUSG00000002688	3.47	4.79	4.96	2.68	4.29	2.88	4.71	6.26	3.4	2.9	2.66	2.77	Prkd1
ENSMUSG00000002699	0.32	0	2.23	0.33	0.75	0.72	1.28	0.61	1.13	0.56	0	0	Lcp2
ENSMUSG00000002718	21.38	52.45	59.15	31.9	24.79	30.57	17.59	37.33	57.71	23.85	27.96	20.1	Cse1l
ENSMUSG00000002728	73.89	120.16	185.11	87.26	135.37	166.45	166.8	109.16	148.79	81.74	141.44	145.33	Naa20
ENSMUSG00000002731	17.3	10.76	14.23	14.82	8.62	15.37	12.24	18.22	11.16	14.31	9.88	8.18	Prkra
ENSMUSG00000002732	14.27	2.54	7.15	6.6	14.53	10.28	7.26	7.65	8.56	14.91	3.35	10.22	Fkbp7
ENSMUSG00000002733	17.65	8.18	17.87	10.97	9.5	6.22	7.11	8.37	11.74	9.71	11.81	10.38	Plekha3
ENSMUSG00000002741	59.35	51.95	61.95	43.42	48.41	48.6	63.52	68.47	57.71	56.57	63.38	57.87	Ykt6
ENSMUSG00000002748	7.52	10.78	16.46	11.21	9.64	10.02	12.29	21.86	16.37	8.22	15.51	7.37	Baz1b
ENSMUSG00000002763	6.84	12.49	15.43	11.74	8.04	8.1	11.58	13.74	7.29	6.48	6.89	4.79	Pex6
ENSMUSG00000002767	15.64	30.97	45.12	32.91	33.21	22.5	38.33	36.99	32.89	23.74	24.98	27.02	Mrpl2
ENSMUSG00000002768	100.39	85.06	155.57	88.87	118.97	82.01	117.13	117.61	129.85	94.36	82.78	104.4	Mea1
ENSMUSG00000002769	0	5.74	0	2.05	1.75	0.63	0.9	0	0	2.46	0	0	Gnmt
ENSMUSG00000002771	4.2	4.35	7.69	11.06	5.11	4.59	5.84	8.84	6.11	8.29	5.45	6.8	Grin2d
ENSMUSG00000002778	98.3	149.34	120.93	115.82	139.26	137.5	149.55	85.6	138.79	135.02	118.32	158.86	Kdelr1
ENSMUSG00000002781	7.68	16.96	18.16	15.28	16.79	10.73	14.15	19.61	20.04	18.82	18.85	9.41	Tmem143
ENSMUSG00000002797	6.28	19.49	11.22	10.59	9.23	15.77	9.84	15.69	19.75	8.94	19.08	14.59	Ggct
ENSMUSG00000002799	10.39	7.7	6.73	11.56	8.14	6.1	9.25	9.31	7.06	8.34	5.89	10.47	Jag2
ENSMUSG00000002803	8.83	7.78	10.08	14.43	9.45	6.23	13.16	15.41	10.31	8.74	8.45	18.19	Btbd6
ENSMUSG00000002804	9.6	14.14	12.77	9.66	10.28	5.92	11.45	11.78	8.41	9.82	10.62	6.7	Nudt14
ENSMUSG00000002808	166.33	162.32	175.83	280	235.39	154.15	206.07	206.89	238.99	230.73	206.56	221.38	Epdr1
ENSMUSG00000002812	17.74	28.69	31.3	16.98	13.79	19.56	19.19	36.36	28.07	13.87	24.38	10.7	Flii
ENSMUSG00000002814	4.11	8.41	3.72	2.72	3.05	2.2	2.09	7.46	5.04	1.75	2.04	1.79	Top3a
ENSMUSG00000002820	0.7	5.64	4.6	8.61	6.03	6.32	6.2	5.31	4.66	4.93	2.4	6.21	Atg4d
ENSMUSG00000002825	3.69	4.21	6.47	6.33	12.25	8.41	8.45	7.03	4.37	6.14	6.68	5.59	Qtrt1
ENSMUSG00000002831	0.36	0.55	1.58	0.57	1.22	0.81	2.13	1.59	1.28	0.32	0.62	0.39	Plin4
ENSMUSG00000002833	10.01	17.42	20.83	13.5	16.7	14.68	18.18	32.44	19.99	10.82	17.75	9.06	Hdgfl2
ENSMUSG00000002835	0.55	0	1.29	1.06	0.29	0.21	1.04	0.81	0.65	0	0.63	0	Chaf1a
ENSMUSG00000002844	63.28	67.52	82.53	83.19	89.16	74.46	93.87	88.71	81.19	103.44	82.29	109.76	Adprh
ENSMUSG00000002845	3.02	3.51	3.65	1.77	4.35	3.72	5.52	4.4	1.94	6.19	6.92	1.95	Tmem39a
ENSMUSG00000002846	5.74	1.31	8.04	9.01	10.79	9.06	5.08	9.55	14.76	7.58	9.83	6.32	Timmdc1
ENSMUSG00000002847	0.36	0	2.55	2.86	3.7	0	2.93	0.89	3.55	4.8	3.11	4.01	Pla1a
ENSMUSG00000002870	0.74	7.99	15.41	1.86	1.45	2.06	1.2	8.31	7.78	4.77	1.59	1.68	Mcm2
ENSMUSG00000002871	13.29	17.44	8.88	10.42	10.21	6.05	11.02	10.42	7.97	10.58	10.07	15.67	Tpra1
ENSMUSG00000002881	3.64	3.73	5.4	5.33	6.44	10.66	3.31	5.87	4.85	5.12	4.05	6.68	Nab1
ENSMUSG00000002885	24.94	26.92	7.31	14.97	12.04	7.57	8.31	10.66	10.27	16.12	11.89	12.59	Adgre5
ENSMUSG00000002897	14.55	11.73	9.17	19.6	23.7	10.94	16.56	11.02	11.01	16.4	11.3	18.88	Il17ra
ENSMUSG00000002900	17.19	9.91	10.84	20.77	20.86	10.54	15.29	14.24	13.74	16.88	13.1	25.37	Lamb1
ENSMUSG00000002908	1.26	9.1	5.39	3.99	1.95	1.75	3.35	2.15	1.27	2.89	4.26	5.53	Kcnn1
ENSMUSG00000002910	2.03	4.27	6.4	5.96	3.82	5.96	3.27	6.56	0.36	1.79	2.44	5.04	Arrdc2
ENSMUSG00000002930	41	88.99	74.44	79.06	77.55	31.58	38.66	73.44	64.76	68.69	20.56	80.36	Ppp1r17
ENSMUSG00000002944	2.26	5.16	7.95	5.41	5.51	3.87	2.77	2.79	0.31	3.71	1.81	3.71	Cd36
ENSMUSG00000002948	54.42	63.79	84.71	73.81	46.27	37.03	59.87	112.28	80.25	56.92	45.19	40.81	Map2k7
ENSMUSG00000002949	10.63	11.3	15.74	13.82	8.62	18.61	15.95	19.21	19.85	11.95	17.59	10.78	Timm44
ENSMUSG00000002957	71.35	76.99	94.47	73.88	79.37	65.64	85.52	123.41	97.81	56.27	104.72	79.74	Ap2a2
ENSMUSG00000002963	56.58	31.54	56.36	40.53	31.27	13.36	72.89	48.25	60.46	23.74	27.02	19.61	Pnkp
ENSMUSG00000002968	13.86	16.39	16.73	16.46	14.64	14.76	21.65	12.19	24.81	16.37	15.75	9.23	Med25
ENSMUSG00000002980	12.01	33.6	15.69	34.66	32.6	26.76	23.95	19.54	32.63	17.36	18.22	30.42	Bcam
ENSMUSG00000002981	159.43	160.95	140.51	209.62	210.79	150.89	191	114.38	176.25	255.78	133.56	230.96	Clptm1
ENSMUSG00000002983	0	1.03	1.57	2.04	1.4	0.34	3.62	2.78	1.33	2.11	1.8	5.09	Relb
ENSMUSG00000002984	43.82	62.5	72.36	58.8	56.86	59.21	59.93	75.54	73.3	37.79	58.26	40.88	Tomm40
ENSMUSG00000002985	4546.21	4602.9	5900.15	6586.38	7102.64	4777.79	6393.98	5444.52	5183.5	5724.95	4052.04	5469.74	Apoe
ENSMUSG00000002992	0	0	0	0	0	0	0	0	1.68	0	0	0	Apoc2
ENSMUSG00000002996	10.51	8.79	12.81	15.49	8.3	12.92	6.4	10.4	16.79	8.42	13.37	6.24	Hbp1
ENSMUSG00000002997	25.64	24.17	34.2	24.88	32.67	24.6	28.84	33.69	36.91	25.93	30.88	32.77	Prkar2b
ENSMUSG00000003031	44.93	77.36	85.15	69.3	69.76	50.68	77.65	84	76.83	53.24	62.99	54.03	Cdkn1b
ENSMUSG00000003032	1.37	0.39	0.9	0.54	3.05	0.78	0.28	1.01	0.3	0.91	0	1.1	Klf4
ENSMUSG00000003033	51.17	72.06	75.54	66.09	42.7	86.5	77.24	129.33	93.03	45.13	83.31	40.92	Ap1m1
ENSMUSG00000003037	15.59	24.9	38.23	33.47	31.5	33.41	30.13	33.96	31.12	19.22	23.37	26.49	Rab8a
ENSMUSG00000003038	41.58	30.76	28.79	36.54	36.56	24.08	51.58	36.86	35.89	32.02	27.18	33.55	Hmgn2
ENSMUSG00000003039	67.77	71.01	43.61	64.45	54.17	63.96	92.46	64.33	66.26	62.12	75.83	38.11	Fam32a
ENSMUSG00000003051	0	1.01	0.78	0	0	0	0.72	0.65	1.18	0	0	0.2	Elf3
ENSMUSG00000003053	0	0	0	0	0	0	0	0	0	0	0	0	Cyp2c29
ENSMUSG00000003062	35.91	29.89	24.26	60.75	56.72	29.6	56.54	81.16	31.25	80.78	68.79	37.73	Stard3nl
ENSMUSG00000003068	19.13	35.92	29.9	20.16	18.29	16.16	37.16	26.35	28.41	14.15	27.41	14.19	Stk11
ENSMUSG00000003070	0	2.64	5.41	8.9	6.66	1.74	5.6	4.92	2.06	5.33	0.66	6.38	Efna2
ENSMUSG00000003072	239.76	353.84	466.44	361.36	385.32	313.08	403.94	386.77	356.88	251.41	329.2	219.25	Atp5d
ENSMUSG00000003099	28.27	34.26	57.16	35.07	43.21	35.03	50.32	43.9	47.68	32.89	38.57	40.56	Ppp5c
ENSMUSG00000003119	1.26	2.61	4.4	4.8	1.97	2.83	3.22	5.93	5.17	2.7	3.82	3.67	Cdk12
ENSMUSG00000003123	3.67	10.21	21.91	6.62	2.85	7.26	3.75	9.24	11.37	24.99	5.35	13.76	Lipe
ENSMUSG00000003131	226.41	140.68	229.49	168.33	167.28	223.54	184.24	275.88	182.94	222	193.96	193.02	Pafah1b2
ENSMUSG00000003134	8.5	23.66	15.76	3.41	3.92	4.14	7.2	4.58	4.74	9.2	7.18	1.99	Tbc1d8
ENSMUSG00000003135	12.08	9.76	15.27	10.51	11.28	7.05	6.89	11.76	8.76	11.64	11.34	8.46	Cnot11
ENSMUSG00000003153	101.71	83.86	134.75	176.3	184.61	86.25	149.13	129.65	133.59	157.78	126.86	186.94	Slc2a3
ENSMUSG00000003154	2.65	6.72	7.76	7.72	7.85	9.08	7.36	8.95	8.63	5.19	3.45	4.47	Foxj2
ENSMUSG00000003161	107.98	102.12	164.29	102.57	135.67	121.67	112.44	116.53	115.95	87.39	121.71	92.01	Sri
ENSMUSG00000003166	33.31	35.31	52.7	48.5	57.1	42.57	46.45	42.05	35.76	42.49	33.48	62.33	Dgcr2
ENSMUSG00000003184	15.25	10.79	14.72	13.69	6.26	10.23	11.95	17.92	26.37	11.57	16.54	7.65	Irf3
ENSMUSG00000003190	1.8	4.1	1.68	1	1.48	0	3.09	0.94	7.26	1.69	3.83	1.24	Bcl2l12
ENSMUSG00000003198	2.45	0.87	6.7	0	0	0.95	3.54	1.63	0	2.14	1.47	2.25	Zfp959
ENSMUSG00000003199	45.04	40.19	46.92	35.69	30.89	29.79	42.91	41.54	39.23	20.73	37.2	26.03	Mpnd
ENSMUSG00000003200	9.26	12.87	15.72	11.46	11.91	13.5	12.28	26.32	20.02	15.12	15.86	13.06	Sh3gl1
ENSMUSG00000003206	0.71	1.62	3.74	1.12	2.78	5.61	1.15	0.35	0.63	0	0.61	0.98	Ebi3
ENSMUSG00000003208	6.36	2.9	8.36	6.66	3.49	0.59	4.61	7.79	5.56	7.3	4.36	2.92	Yju2
ENSMUSG00000003226	3.54	6.51	7.71	3.91	3.73	6.81	4.73	10.44	6.73	3.27	7.59	3.66	Ranbp2
ENSMUSG00000003227	0	0	0.32	0.39	0	0	0.89	0.18	0	0	0	0.68	Edar
ENSMUSG00000003228	3.39	1.93	3.22	3.55	3.76	0.64	5.46	6.22	5.01	2.98	4.11	2.72	Grk5
ENSMUSG00000003233	9.08	6.39	12.77	10.52	10.6	7.35	9.95	14.28	11.24	7.37	10.44	8.63	Dvl3
ENSMUSG00000003234	67.66	90.36	99.66	71.81	72.62	63.5	61.01	136.62	104.73	40.61	96.71	60.15	Abcf3
ENSMUSG00000003235	6.2	22.19	18.91	9.24	15.37	24.44	13.26	24.69	11.24	8.21	14.15	7.61	Eif2b5
ENSMUSG00000003269	13.84	45.19	39.04	36.21	59.09	43.61	44.58	61.44	45.9	31.91	49.99	25.86	Cyth2
ENSMUSG00000003271	3.75	2.22	5.28	17.3	14.51	11.08	4.98	3.68	11.94	9.81	6.45	10.83	Sult2b1
ENSMUSG00000003273	189.15	115.03	105.1	142.45	98.38	148.31	207.53	160.39	193.2	111.57	273.03	177.39	Car11
ENSMUSG00000003279	52.07	64.76	59.97	50.55	54.92	70.71	71.18	62.69	68.87	41.43	75.97	53.6	Dlgap1
ENSMUSG00000003282	0	1.14	0.29	0	0	0.38	0.27	0.81	0	1.47	0	0.15	Plag1
ENSMUSG00000003283	1.65	2.26	1.16	0.86	1.03	0.37	1.28	1.78	1.76	0.84	1.41	0.61	Hck
ENSMUSG00000003299	23.41	40.26	54.99	40.13	55.73	34.42	47.21	39.17	29.76	25.09	34.72	22.39	Mrpl4
ENSMUSG00000003308	11.57	15.04	17.2	11.13	11.17	13.05	13.87	17.91	18.38	9.95	14.75	11.12	Keap1
ENSMUSG00000003309	0.82	0	0.63	0	0.31	3.53	2.49	0	3	2.18	0	0.54	Ap1m2
ENSMUSG00000003316	148.22	114.6	115.42	225.67	202.89	146.55	174.03	169.19	172.53	293.36	175.53	312.14	Glg1
ENSMUSG00000003341	0	0	0	0	0	0	0.31	0	0	0	0.11	0	Atp8b3
ENSMUSG00000003344	34.67	33.21	40.11	32.2	25.88	37.63	40.84	59.74	39.18	31.69	47.07	27.19	Btbd2
ENSMUSG00000003345	26.85	16.33	23.14	31.19	14	10.79	29.78	20.08	18.1	18.97	15.02	23.18	Csnk1g2
ENSMUSG00000003346	42.75	24.75	58.65	49.76	44.21	53.29	98.98	33.91	55.13	39.84	40.7	30.17	Abhd17a
ENSMUSG00000003348	7	10.05	13.71	12.49	10.51	12.61	7.8	15.69	10.58	5.91	10.21	6.84	Mob3a
ENSMUSG00000003352	38.42	34.04	36.95	30.17	36.57	35.63	48.34	38.47	47.16	27.2	43.78	35.45	Cacnb3
ENSMUSG00000003354	0	3.07	4.72	1.76	1.85	2.66	3.8	4.29	1.79	1.3	2.02	1.55	Ccdc65
ENSMUSG00000003355	4.01	5.49	3.51	7.13	6.91	1.81	1.29	3.92	7.82	4.94	4.81	5.52	Fkbp11
ENSMUSG00000003360	10.16	16.26	25.02	10.39	6.44	9.23	24.43	32.77	14.56	24.84	10.51	6.95	Ddx23
ENSMUSG00000003363	712.75	570.99	615.01	1037.52	1009.86	697.26	1021.31	683.11	813.18	941.69	863.83	1159.46	Pld3
ENSMUSG00000003378	21.26	17.38	15.7	23.25	24.58	17.98	17.81	19.3	21.22	21.14	20.41	23.85	Grik5
ENSMUSG00000003379	0	0	0	0	0	0	0	1.08	0.65	0.65	0	0	Cd79a
ENSMUSG00000003380	536.85	505.51	787.49	714.17	891.19	518.33	642.52	583.71	663.89	867.55	626.88	784.83	Rabac1
ENSMUSG00000003382	10.01	5.09	5.91	11.06	7.86	5.05	5.48	12.07	7	5.81	5.62	7.36	Etv3
ENSMUSG00000003402	169	129.11	142.18	257.39	260.02	134.02	159.52	189.29	149.09	305.37	169.03	332.34	Prkcsh
ENSMUSG00000003410	66.7	58.22	83.07	59.2	45.53	53.55	60.81	84.27	87.14	51.78	63.62	52.21	Elavl3
ENSMUSG00000003411	43.58	69.07	85.37	93.57	90.17	88.32	86.28	70.89	88.43	39.66	82.14	65.12	Rab3b
ENSMUSG00000003418	2.91	1.42	2.55	7.61	3.25	4.21	3.68	2.85	6.26	4.75	2.13	2.67	St8sia6
ENSMUSG00000003420	51.33	72.51	45.88	77.95	57.56	43.54	108.11	72.95	45.38	71.91	40.46	46.87	Fcgrt
ENSMUSG00000003421	21.23	54.68	58.9	42.86	40.53	29.47	61.59	59.67	56.99	34.03	55.26	38.32	Nosip
ENSMUSG00000003423	28.63	50.24	60.46	57.08	72.76	31.86	35.76	64.1	82.48	32.82	43.53	57.88	Pih1d1
ENSMUSG00000003429	476.24	570.47	644.5	558.43	661.52	578.76	586.22	643.57	631.67	524.18	600.45	549.86	Rps11
ENSMUSG00000003435	13.82	23.74	42.86	16.91	17.44	23.94	22.01	40.29	38.45	16.71	33.39	11.8	Supt5
ENSMUSG00000003436	3.42	1.62	1.25	1.94	1.34	2.89	1.61	0.28	2.53	1.5	1.46	1.83	Dll3
ENSMUSG00000003437	9.64	14.9	21.51	13.51	10.72	24.55	11.02	26.33	23.72	10.13	16.78	11.42	Paf1
ENSMUSG00000003438	27.52	43.11	40.04	31.27	43.49	37.89	30.06	42.94	38.91	39.85	40.36	31.92	Timm50
ENSMUSG00000003444	48.55	56.31	47.48	41.95	50.08	56.59	52.79	40.81	48.82	40.62	51.29	39.76	Med29
ENSMUSG00000003452	6.7	4.58	12.67	16.86	10.31	8.01	8.33	14.01	11.72	8.47	9.8	8.94	Bicd1
ENSMUSG00000003458	82.86	65.45	59.96	138.45	126.13	70.83	100.97	74.43	83.57	149.48	85.74	140.72	Ncstn
ENSMUSG00000003464	38.57	38.75	66.22	44.16	49.41	22.25	46.78	47.48	51.04	31.84	40.53	32.23	Pex19
ENSMUSG00000003469	191.48	292.05	433.99	282.15	271.27	271.87	353.4	461.08	371.15	169.04	363.47	256.31	Phyhip
ENSMUSG00000003476	1.1	0	2.94	3.54	1.76	3.79	0	1.08	1.01	2	1.38	2.07	Crhr2
ENSMUSG00000003477	2.47	4.23	2.7	2.91	1.94	2.09	0	0.3	2.74	2.18	0.53	0.85	Inmt
ENSMUSG00000003484	1.38	0	0	0.85	0	1.45	0	1	0	0	0	0.16	Cyp4f18
ENSMUSG00000003500	26.92	19.74	40.71	28.01	18.21	61.72	38.56	43.36	47.45	23.79	47.71	19.62	Impdh1
ENSMUSG00000003505	0	0	0	0	0	0	0	0	0	0	0	0	Psg18
ENSMUSG00000003518	98.56	108.34	145.08	106.45	117.74	81.18	104.13	116.6	139.35	101.65	90.19	109.26	Dusp3
ENSMUSG00000003526	29.98	14.36	23.97	15.43	25.25	28.86	24.23	51.02	27.68	13.73	22.8	14.15	Prodh
ENSMUSG00000003527	4.16	2.77	4.25	4.17	4.34	5.47	9.21	7.97	5.23	4.58	6.23	3.34	Ess2
ENSMUSG00000003528	12.13	14.44	22.17	17.12	13.64	23.8	10.67	25.62	15.44	12.08	22.06	13.32	Slc25a1
ENSMUSG00000003531	25.35	44.98	37.98	31.56	29.25	32.64	26.04	23.21	44.2	26.82	23.47	21.7	Dgcr6
ENSMUSG00000003534	87.72	70.57	62.45	87.28	83.21	45.54	66.19	88.05	74.46	133.32	48.61	111.83	Ddr1
ENSMUSG00000003541	15.91	15.88	14.8	21.86	13.24	13.45	12.01	13.14	14.11	11.38	12.77	8.67	Ier3
ENSMUSG00000003545	2.48	2.78	7.98	4.66	6.98	2.8	2.21	5.24	2.43	3.04	4.26	6.52	Fosb
ENSMUSG00000003546	5.93	4	12.03	5.08	5.7	6.69	3.91	8.44	8.37	4.27	7.39	4.58	Klc4
ENSMUSG00000003549	20.82	63.77	56.55	35.99	7.32	45.16	18.39	45.06	43.33	15.34	8.94	17.16	Ercc1
ENSMUSG00000003555	0	0	0	0	0	0	0	0	0	0	0	0	Cyp17a1
ENSMUSG00000003559	14.48	18.02	26.52	15.72	13.75	15.84	21.56	22.34	16.35	13.14	12.78	12.9	As3mt
ENSMUSG00000003573	21.08	21.99	36.58	24.51	24.09	11.39	26.99	20.67	17.79	18.87	14.15	21.71	Homer3
ENSMUSG00000003575	40.25	36.56	36.41	34.8	30.91	36.14	44.37	47.19	39.94	20.76	37.66	20.31	Crtc1
ENSMUSG00000003581	26.36	34.03	25.93	32.81	34.89	33.41	32.38	33.13	30.64	24.16	25.88	35.17	Rnf215
ENSMUSG00000003585	28.71	27.58	39.86	29.42	28.92	24.51	23.78	49.19	23.65	22.03	35.13	17.52	Sec14l2
ENSMUSG00000003604	0.96	4.39	3.96	2.74	3.77	9.25	4.26	3.69	3.33	3.3	4.52	4.5	Aven
ENSMUSG00000003617	21.23	14.46	26.58	27.32	43.83	31.48	20.48	15.85	19.4	40.96	17.64	36.72	Cp
ENSMUSG00000003623	13.62	12.43	30.07	14.12	19.85	22.13	14.7	21.21	16.68	10.32	17.27	11.14	Crot
ENSMUSG00000003644	6.68	12.98	15.01	13.85	6.48	10.52	9.13	14.4	10.44	11.79	10.76	10.19	Rps6ka1
ENSMUSG00000003657	61.2	157.37	168.15	112.28	75.49	122.27	108.54	157.61	136.27	87.11	86.58	95.46	Calb2
ENSMUSG00000003660	16.36	22.09	38.14	17.88	16.22	24.07	20.24	44.19	29.45	11	35.54	13.36	Snrnp200
ENSMUSG00000003662	37.78	49.45	68.11	41.41	38.01	40.43	49.65	82.03	87.18	27.35	53.53	30.16	Ciao1
ENSMUSG00000003665	2	1.3	1.5	1.05	0.9	1.93	0.92	1.68	2.54	2.77	0	1.05	Has1
ENSMUSG00000003680	5.86	8.28	9.01	4.82	5.46	7.33	4.72	7.93	7.68	5.42	5.1	3.72	Taf6l
ENSMUSG00000003721	54.51	21.42	54.45	42.59	47.18	35.34	44.81	15.09	35.8	52.62	34.4	54.55	Insig2
ENSMUSG00000003731	19.86	23.37	32.07	25.22	19.69	27.65	27.5	36.16	33.59	15.31	29.78	20.1	Kpna6
ENSMUSG00000003746	24.98	16.87	20.98	30.97	35.95	21.86	24.86	22.34	23.97	39.73	27.95	41.21	Man1a
ENSMUSG00000003752	1.48	1.69	4.75	5.29	1.16	3.33	2.18	3.02	5.25	2.17	3.17	2.49	Itpkc
ENSMUSG00000003762	4.99	8.9	7.38	12.53	8.07	10.21	6.79	7.03	8.03	5.29	6.95	6.75	Coq8b
ENSMUSG00000003778	11.61	11.29	15.5	9.97	12.08	16.32	13.22	17.71	10.64	6.7	13.69	10.22	Brd8
ENSMUSG00000003779	0.53	0	1.84	0.55	0	0	0	0.26	0.47	0.93	0	0	Kif20a
ENSMUSG00000003808	10.49	13.09	26.12	13.21	15.95	15.9	20.85	30.5	19.48	12.99	20.02	12.49	Farsa
ENSMUSG00000003809	20.8	20.28	28.15	15.8	15.22	17.49	20.64	22.96	17.78	11.66	14.87	6.08	Gcdh
ENSMUSG00000003810	8.11	16.25	5.63	3.91	4.26	5.1	6.67	9.5	7.08	4.09	4.4	4.17	Mast2
ENSMUSG00000003812	5.94	7.98	9.54	27.18	17.5	7.89	17.37	7.47	17.84	17.26	5.61	14.09	Dnase2a
ENSMUSG00000003813	20.95	35.46	51.56	45.54	30.31	43.66	61.58	56.27	70.63	27.47	41.74	44.6	Rad23a
ENSMUSG00000003814	876.37	620.61	596.55	1176.59	1232.62	741.37	770.59	877.62	883.73	1573.35	791.95	1726.17	Calr
ENSMUSG00000003824	2.99	6.83	8.84	1.75	3.18	3.38	9.65	9.4	6.03	6.66	3.47	15.64	Syce2
ENSMUSG00000003847	34.21	21.05	37.84	40.96	35.81	24.88	57.69	48.07	55.83	53.52	34.71	54.23	Nfat5
ENSMUSG00000003848	15.58	17.31	28.84	18.04	20.98	22.28	27.1	25.21	22.56	14.57	21.78	17.89	Nob1
ENSMUSG00000003849	6.56	15.64	15.66	9.05	12.61	12.77	11.52	14.88	10.05	8.92	15.32	7.94	Nqo1
ENSMUSG00000003863	9.92	9.48	20.36	12.53	8.05	17.23	13.9	22.82	18.4	8.06	15.29	8.99	Ppfia3
ENSMUSG00000003865	5.21	8.77	15.54	10.75	5.16	19.93	9.77	21.96	4.42	9.02	9.14	5.58	Gys1
ENSMUSG00000003868	33.5	35.2	72.28	46.1	73.27	68.73	49.49	83.13	56.37	47.95	58.91	22.29	Ruvbl2
ENSMUSG00000003872	36.42	31.12	50.81	33.74	50.68	30.77	33.27	44.65	48.33	34.83	26.04	21.83	Lin7b
ENSMUSG00000003873	12.46	43.08	24.36	28.61	32.24	21.2	41.99	42.06	46.91	24.83	31.49	17.37	Bax
ENSMUSG00000003882	0.72	0	0	0	0	0	0.29	0.28	0.32	0.5	0.31	0.66	Il7r
ENSMUSG00000003923	5.56	8.39	8.2	10.51	15.96	18.33	14.01	11.55	10.09	7.07	6.98	11.22	Tfam
ENSMUSG00000003929	0.63	4.83	11.25	2.79	2.74	3.4	7.72	7.6	5.53	2.06	4.08	6.02	Zfp81
ENSMUSG00000003934	43.06	33.67	52.97	59.03	41.31	23.47	49.1	44.53	51.51	63.48	41.03	45.1	Efnb3
ENSMUSG00000003948	96.02	63.96	101.8	119.44	171.55	106.3	116.2	95.88	147.04	97.03	117.71	196.74	Mmd
ENSMUSG00000003949	82.39	73.35	124.55	95.46	88.19	75.75	98.75	75.98	99.84	71.99	81.6	76.47	Hlf
ENSMUSG00000003955	45.06	35.05	36.77	45.58	48.94	35.1	39.59	25.57	42.7	26.15	23.69	28.22	Fam162a
ENSMUSG00000003970	126.77	156.92	175.42	113.17	136.55	138.69	139.89	185.88	155.21	120.01	166.69	114.39	Rpl8
ENSMUSG00000003974	105.64	65.05	74.32	106.94	111.59	77.86	99.84	65.26	85.95	122.09	103.4	114.11	Grm3
ENSMUSG00000003992	37.07	47.11	54.75	39.6	38.67	42.5	50.22	45.71	54.74	31.78	54.15	47.64	Ssbp2
ENSMUSG00000004018	1.78	5.85	6.88	3.46	4.54	5.06	5.28	3.05	2.37	7.93	4.2	4.09	Fancl
ENSMUSG00000004031	11.97	12.68	12.36	16.12	14.9	17.6	17.98	15.59	16.88	16.57	17.76	19.83	Brinp2
ENSMUSG00000004032	480.02	409.65	535.86	346.81	514.02	636.46	511.04	659.69	508.48	421.06	621.86	434.8	Gstm5
ENSMUSG00000004035	26.66	42.2	84.87	44.21	38.11	41.29	54.8	53.82	52.4	34.87	73.18	27.9	Gstm7
ENSMUSG00000004038	0	0	0	0	0	2.3	0	0	0	0	0	0	Gstm3
ENSMUSG00000004040	14.13	20.61	38.04	24.62	17.85	21.69	24.2	41.84	33.29	15.5	30.57	18.76	Stat3
ENSMUSG00000004043	0.61	0.64	7.96	1.63	0.21	0	0	1.34	2.64	2.32	0.24	1.44	Stat5a
ENSMUSG00000004044	8.43	12.5	14.39	15.22	10.56	5.23	10.18	21.87	16.07	10.39	10.47	6.97	Cavin1
ENSMUSG00000004054	7.08	1.35	10.42	3.78	5.63	6.26	5.31	4.44	14.45	6.27	4.08	6.46	Map3k11
ENSMUSG00000004056	19.46	16.14	23.97	23.92	25.96	15.96	18.07	22.48	20.51	17.32	15.37	22.07	Akt2
ENSMUSG00000004069	9.88	27.97	29.8	22.42	21.5	19.32	24.76	31.18	26.62	11.29	23.21	17.98	Dnaja3
ENSMUSG00000004070	70.53	88.43	92.39	71.67	98.52	74.58	77	126.56	96.12	86.33	103.59	87.6	Hmox2
ENSMUSG00000004071	48.79	58.63	91.49	69.27	66.62	65.51	86.11	72.2	77.69	62.23	67.26	59.18	Cdip1
ENSMUSG00000004085	2.14	4.78	13.07	3.82	8.3	12.19	4.41	7.15	7.13	9.62	5.63	8.85	Map3k20
ENSMUSG00000004096	57.34	48.46	51.46	53.01	70.43	59.88	74.12	108.13	69.71	51.74	61.85	58.52	Cwc15
ENSMUSG00000004098	0.78	0.33	0.34	0.36	0	0.33	0.31	0.24	0.52	0.43	0.17	0.36	Col5a3
ENSMUSG00000004099	4.38	4.99	8.29	5.05	3.34	7.51	6.45	12.58	9.51	4.03	8.47	4.95	Dnmt1
ENSMUSG00000004100	1.76	4.85	4.95	3.14	3.87	7.96	3.7	6.66	5.32	3.11	7.99	2.11	Ppan
ENSMUSG00000004105	18.41	13.21	11.4	19.74	27.04	24.37	20.62	21.5	11.63	35.28	8.68	26.2	Angptl2
ENSMUSG00000004110	42.64	44.52	80.92	49.8	41.21	65.84	53.93	72.26	76.29	49.28	59.36	70.21	Cacna1e
ENSMUSG00000004113	20.35	14.1	29.56	15.24	20.3	15.92	11.82	22.44	20.98	24.55	37.05	14.7	Cacna1b
ENSMUSG00000004127	5.82	5.01	0.87	4.12	6.05	6.51	3.93	6.64	4.35	4.12	5.77	3.63	Trmt10a
ENSMUSG00000004151	84.16	163.51	105.19	73.1	117.91	122.63	105.02	208.19	143.73	110.52	97.06	149.87	Etv1
ENSMUSG00000004187	58.15	15.92	28.51	33.21	39.89	47.09	51.69	42.36	46.82	32.37	35.02	38.03	Kifc2
ENSMUSG00000004207	4288.36	3089.42	3044.88	6388.09	5391.53	3717.98	4753.27	4106.75	3992.53	6064.79	3809.05	6389.21	Psap
ENSMUSG00000004221	41.29	43.91	80.13	138.78	125.04	111.02	73.33	134.34	106.2	93.39	120.85	148.23	Ikbkg
ENSMUSG00000004231	1.62	1.91	0.47	1.71	0.85	0.47	1.75	3.44	1.49	0.95	1.39	0.37	Pax2
ENSMUSG00000004233	7.37	10.26	9.12	8.54	12.17	13.34	4.45	15.85	27.43	6.63	10.28	6.83	Wars2
ENSMUSG00000004263	5.94	6.04	8.02	10.5	8.04	8.67	8.16	8.83	6.41	10.68	6.25	9.54	Atn1
ENSMUSG00000004264	50.94	43.13	67.23	48.77	45.49	71.26	40.6	57.4	59.79	43.42	66.64	47.84	Phb2
ENSMUSG00000004266	0.9	1.71	3.16	5.38	1.64	11.11	13.12	9.94	0.27	0.53	2.05	4.02	Ptpn6
ENSMUSG00000004267	514.03	713.21	1251.47	884.35	1012.07	681.4	853.84	1252.25	975.86	809.5	1081.97	887.17	Eno2
ENSMUSG00000004268	19.46	41.23	24.05	24.75	21.72	23.64	30.72	39.32	27.77	23.08	35.81	27.42	Emg1
ENSMUSG00000004270	21.14	20.22	10.45	19.1	25.1	24.04	15.93	13.35	17.24	21.32	14.31	18.47	Lpcat3
ENSMUSG00000004285	247.29	225.41	260.12	271.3	272.65	236.12	358.32	307.49	348.25	222.39	293.65	253.56	Atp6v1f
ENSMUSG00000004296	0	0	0	0	0	0	0	0	0	0	0	0	Il12b
ENSMUSG00000004317	7.4	5.12	7.51	6.58	4.92	6.32	4.93	9.48	6.96	10.86	5.95	10.39	Clcn5
ENSMUSG00000004319	50.2	39.2	49.48	55.08	67.27	51.74	48.59	46.83	60.25	79.82	54	94.27	Clcn3
ENSMUSG00000004328	2.52	4.91	1.1	1.98	3.37	7.06	1.83	1.48	1.92	1.73	0.89	0.69	Hif3a
ENSMUSG00000004341	4.39	0	0.64	1.53	4.59	2.48	2.36	2.87	3.9	1.36	0	1.01	Gpx6
ENSMUSG00000004344	0	0	0	0	0	0	0	0	0	0	0	0	Gpx5
ENSMUSG00000004347	4.15	3.79	6.06	3.76	3.47	2.19	5.1	6.89	3.12	4.47	4.26	3.59	Pde1c
ENSMUSG00000004356	4.69	1.36	3.11	1.62	1.31	5.88	1.67	2.37	4.21	0.8	2.8	0.67	Utp20
ENSMUSG00000004359	0	0	0	0	0	0	0	0	0	0	0	0	Spic
ENSMUSG00000004360	12.4	4.43	12.97	26.31	2.62	22.66	12.5	4.97	17.95	19.31	6.02	10.98	9330159F19Rik
ENSMUSG00000004364	182.21	153.44	126.98	158.6	129.95	223.54	162.43	262.69	198.95	83.51	130.88	124.44	Cul3
ENSMUSG00000004366	257.16	226.16	390.63	439.04	632.71	314.23	393.77	354.11	374.32	326.74	402.72	525.91	Sst
ENSMUSG00000004371	0	0	2.96	0	0	0	0.91	0	1	0	0	0.37	Il11
ENSMUSG00000004383	37.62	30.04	26.36	35.34	42.82	30.2	31.55	42.8	39.27	34.3	32.79	53.76	Large1
ENSMUSG00000004393	9.08	10.08	15.26	11.97	13.1	11.34	13.75	20.87	13.52	5.64	18.28	11.06	Ddx56
ENSMUSG00000004394	127.24	116.46	84.4	154	139.73	100.59	126.71	128.95	137.43	122.5	97.66	209.66	Tmed4
ENSMUSG00000004415	3.4	1.29	0	1.78	2.67	0.85	1.83	1.48	2.01	0.67	4.53	1.56	Col26a1
ENSMUSG00000004446	14.86	19.63	10.13	17.54	11.16	12.76	13.65	23.87	25.23	7.11	4.85	6.69	Bid
ENSMUSG00000004451	5.34	1.79	8.92	5.33	9.39	7.28	5.68	7.28	5.56	6.66	4.7	4.32	Ralb
ENSMUSG00000004455	446.56	346.42	455.62	529.68	523.03	529.82	366.83	490.74	507.61	321.73	372.01	535.01	Ppp1cc
ENSMUSG00000004460	54.3	46.2	65.29	101.45	98.78	63.84	78.21	69.62	90.64	124.42	72.14	118.77	Dnajb11
ENSMUSG00000004462	1.44	6.66	5.59	3.81	6.78	2.04	1.18	17.69	3.43	2.75	2.07	1.34	Tbccd1
ENSMUSG00000004473	4.51	1.14	1.75	5.25	5.49	8.48	3.63	6.62	4	4.41	2.15	5.98	Clec11a
ENSMUSG00000004500	0.29	4.57	0.75	4.87	0.45	13.89	0.69	3.22	7.48	1.84	0.49	0.26	Zfp324
ENSMUSG00000004508	2.76	8.59	7.48	6.44	5.9	5.95	4.45	7.87	5.57	3.54	5.38	4.61	Gab2
ENSMUSG00000004530	27.24	35.76	51.49	51.86	32.63	38.58	48.14	72.36	30.22	25.62	34.18	25.39	Coro1c
ENSMUSG00000004535	150.92	207.74	277.05	125.54	196.1	157.59	116.56	274.61	189.18	112.04	185.55	172.74	Tax1bp1
ENSMUSG00000004540	0	0	0	0	0	0	0	0	0	0	0	0	Psg17
ENSMUSG00000004542	0	0	0	0	0	0	0	0	0	0	0	0	Psg19
ENSMUSG00000004552	1.81	5.7	1.19	0.44	0.35	0.51	0.73	0.44	1.61	0	0.39	0	Ctse
ENSMUSG00000004558	2605.94	2548.53	3234.59	2115.99	2725.74	2300.04	2590.15	3418.13	2006.05	1362.25	1911.31	1594.15	Ndrg2
ENSMUSG00000004561	14.06	5.07	13.34	7.8	12.81	21.08	9.11	10.98	16.23	7.24	4.2	14.91	Mettl17
ENSMUSG00000004562	3.67	22.15	23.07	3.84	6.56	12.49	5.94	8.4	5.51	6.53	5.68	2.34	Arhgef40
ENSMUSG00000004565	17.41	20.6	27.61	24.86	37.46	27	24.79	34.84	15.61	21.14	26.8	28.74	Pnpla6
ENSMUSG00000004567	58.8	47.19	60.12	81.07	81.68	54.75	66.63	57.94	63.66	103.96	66.49	123.46	Mcoln1
ENSMUSG00000004568	9.18	19.21	11.81	8.04	12.07	9.09	8.08	14.32	9.05	4.78	7.47	5.89	Arhgef18
ENSMUSG00000004591	4.31	5.53	51.65	11.32	10.19	6.26	7.23	25.06	37.39	11.46	22	19.61	Pkn2
ENSMUSG00000004609	8.37	2.25	5.6	4.65	4.24	0.56	6.77	4.82	7.25	5.64	4.64	4.97	Cd33
ENSMUSG00000004610	67.35	48.78	89.08	69.37	58.23	81.05	67.63	105.33	106.48	45.09	70.78	36.25	Etfb
ENSMUSG00000004612	1.3	0	0	0	0	0	0	3.18	0	0	1.11	0	Nkg7
ENSMUSG00000004626	6.41	4.49	3.2	5.15	10.4	11.71	4.07	12.44	8.84	12.91	5.54	2.45	Stxbp2
ENSMUSG00000004630	124.91	229.89	159.2	202.85	197.33	88.02	120.72	124.01	111.83	140.64	47.83	145.13	Pcp2
ENSMUSG00000004631	37.4	32.43	37.09	39.21	48.15	25.03	30.63	23.53	27.43	61.27	34.63	57.82	Sgce
ENSMUSG00000004633	21.95	41.08	36.84	33.92	30.94	24.22	31.33	47.14	32.15	29.87	25.6	38.28	Chn2
ENSMUSG00000004637	15.6	29.4	21.78	18.33	23.43	22.14	15.84	28.33	22.06	23.56	19.51	13.78	Wwox
ENSMUSG00000004642	29.33	23.34	39.43	31.83	24.9	36.62	29.29	39.34	38.74	18.39	35.68	21.26	Slbp
ENSMUSG00000004651	0	0	0	0	0.49	0	0	0	0	0	0	0.57	Tyr
ENSMUSG00000004654	0	0	0	0	0	0	0	0	0	0	0	0	Ghrhr
ENSMUSG00000004655	4.85	24.92	15.94	31.13	40.4	24.63	18.57	11.58	24.22	19.23	15.59	17.83	Aqp1
ENSMUSG00000004661	1.52	2.63	1.33	5.82	2.12	9.32	3.45	0.37	10.58	2.93	1.96	1.52	Arid3b
ENSMUSG00000004665	4.84	3.07	6.59	9.01	4.82	12.45	8.41	6.31	6.2	4.26	5.06	2.96	Cnn2
ENSMUSG00000004667	43.05	44.74	52.52	49.11	48.18	47.7	50.78	57.22	67.53	31.82	58.62	50.84	Polr2e
ENSMUSG00000004668	0	0.19	0.03	0.07	0.03	0.08	0	0.03	0.03	0.24	0.03	0.15	Abca13
ENSMUSG00000004677	1.03	2.93	2.86	3.16	1.85	3.62	3.79	3.04	3.99	1.61	2.94	2.46	Myo9b
ENSMUSG00000004698	4.35	2.62	14.12	5.49	7.94	4.1	7.09	10.57	15.33	5.04	8.66	7.97	Hdac9
ENSMUSG00000004707	0.31	3.14	1.61	1.93	1.44	0.34	0.49	2.64	2.44	2.4	0.26	0.98	Ly9
ENSMUSG00000004709	0	0	0.46	0	0	0	0	0	0	0	0	0	Cd244a
ENSMUSG00000004730	2.34	12.54	8.52	18.12	25.17	22.89	11.48	9.81	15.3	19.68	6.77	19.39	Adgre1
ENSMUSG00000004748	44.17	92.03	110.18	67.38	83.51	54.16	83.54	81.34	82.65	51.59	71.57	71	Mtfp1
ENSMUSG00000004768	17.13	23.45	28.8	16.5	12.88	30.98	13.24	22.47	23.7	11.46	20.54	22.34	Rab23
ENSMUSG00000004771	202.84	220.19	193.47	266.61	209.07	265.69	241	310.9	211.46	209.78	188.99	242.04	Rab11a
ENSMUSG00000004788	21.11	27.83	40.67	26.53	26.09	35.46	33.02	38.38	27.88	16.94	31.75	18.53	Eif2b2
ENSMUSG00000004789	18.26	28.33	45.09	24.85	22.31	29.65	29.41	36.82	34.01	23.15	31.9	16.6	Dlst
ENSMUSG00000004791	0	4.59	1.76	2.63	0	1.13	0.81	2.95	0	0	6.03	4.16	Pgf
ENSMUSG00000004798	6.64	8.13	7.09	5.26	10.28	4.02	7.57	7.29	8.62	6.27	5.55	8.78	Ulk2
ENSMUSG00000004814	0	0	5.73	0.69	0	1.48	0	1.28	1.16	0	0	0	Ccl24
ENSMUSG00000004815	5.89	19.85	6.13	7.24	9.23	8.1	8.69	11.06	9.88	6.17	10.08	5.85	Dgkq
ENSMUSG00000004821	0	0	0	0	0	0	0	0	0	0	0	0	Tmed11
ENSMUSG00000004837	5.96	0	2.61	0.39	0	4.2	2.4	3.65	6.61	0.66	3.19	2.4	Grap
ENSMUSG00000004842	0	0	0	0	0	0	0	0	0	0	0	0	Pou1f1
ENSMUSG00000004843	37.93	39.81	52.48	63.95	66.55	51.43	47.04	72.42	63.07	40.08	72.12	75.24	Chmp2b
ENSMUSG00000004846	24.83	21.63	23.33	37.7	38.55	28.51	31.09	27.96	26.83	41.94	21.46	35.91	Plod3
ENSMUSG00000004849	156.12	229.33	186.74	184.56	269.99	123.67	240.15	223.67	191.88	142.07	213.23	212.21	Ap1s1
ENSMUSG00000004864	0	0	1.67	1.66	1.99	0.71	0.86	1.94	2.36	0.47	0.61	1.46	Mapk13
ENSMUSG00000004865	11.26	20.53	16.2	17.05	8.83	18.93	13.6	19.34	16.97	11.52	19.28	9.11	Srpk1
ENSMUSG00000004872	0	1.58	0.3	0.36	0	0.39	0	0.68	0.92	0	0	0.95	Pax3
ENSMUSG00000004880	16.34	17.71	22.43	29.64	31.38	27.57	32.96	22.26	34.67	35.73	12.65	23.65	Lbr
ENSMUSG00000004885	20.54	9.11	21.99	19.72	21.46	7.72	12.87	34.64	21.26	16.08	14.66	12.05	Crabp2
ENSMUSG00000004891	0.65	0.95	0.41	0.87	0.29	0.1	0.37	1.18	0.49	0.16	0.4	0.51	Nes
ENSMUSG00000004892	209.2	290.3	278.51	273.83	267.55	170.23	328.95	224.56	213.25	248.77	184.52	241.06	Bcan
ENSMUSG00000004894	19.78	19.26	18.59	22.74	15.12	17.96	15.54	20.55	19.26	37.81	10.33	21.93	Hapln2
ENSMUSG00000004895	5.75	10.42	11.55	11.51	9.8	11.44	12.8	16.39	14.1	8.93	8.98	8.08	Prcc
ENSMUSG00000004896	16.1	11.61	6.35	20.71	13.28	18.74	17.47	25.5	11.22	15.95	15.97	15.23	Rrnad1
ENSMUSG00000004897	65.92	95.75	101.17	68.81	84.42	97.61	89.62	121.16	78.27	69.55	84.76	71.1	Hdgf
ENSMUSG00000004902	118.01	80.78	110.54	61.52	94.86	85.65	76.45	124.6	81.48	59.64	106.36	73.98	Slc25a18
ENSMUSG00000004929	5.11	6.66	13.63	9.55	7.81	10.97	9.6	11.79	11.22	5.57	12.5	6.37	Thop1
ENSMUSG00000004931	8.71	3.99	26.95	9.18	4.84	6.13	22.25	13.96	11.28	10.2	6.68	7.8	Apba3
ENSMUSG00000004933	22.53	43.48	84.73	38.63	43.27	30.74	57.09	45.4	67.52	24.54	49.06	36.61	Matk
ENSMUSG00000004934	5.9	12.99	21.68	11.9	9.5	15.33	21.82	10.59	11.34	4.91	9.69	5.42	Pias4
ENSMUSG00000004936	98.77	122.07	210.96	138.73	133.05	143.88	152.1	198.44	207.3	112.78	197.09	129.79	Map2k1
ENSMUSG00000004937	36.98	74.62	86.1	74.09	48.44	43.53	76.56	86.01	70.79	43.37	73.72	42.5	Sgta
ENSMUSG00000004939	0	0	0	0	0	0	0	0	0	0	0	0	Nmrk2
ENSMUSG00000004945	178.54	146.32	94.7	191.39	145.72	107.29	138.28	164.24	108.09	91.82	94.96	159.86	Tmem242
ENSMUSG00000004947	5.37	0.99	1.9	3.41	3.32	3.67	12.75	4.23	2.9	2.83	2.8	1.51	Dtx2
ENSMUSG00000004948	0	0	0	0.2	0	0	0	0	0	0	0	0	Zp3
ENSMUSG00000004951	13.13	18.62	26.78	17.39	21.78	22.03	19.22	27.76	19.87	5.44	12.57	9.22	Hspb1
ENSMUSG00000004952	1.77	6.43	3.49	1.64	1.21	5.31	1.6	3.44	2.04	3.11	3.98	1.12	Rasa4
ENSMUSG00000004961	171.08	103.45	165.94	181.63	238.23	165.95	224.15	196.63	192.77	221.48	273.32	345.69	Syt5
ENSMUSG00000004980	88.45	150.28	239.25	141.57	107.51	156.32	139.52	203.3	203.22	100.08	199.7	114.06	Hnrnpa2b1
ENSMUSG00000004988	0	0	0	0.9	0	1.94	0	0	0	0	0	0	Fxyd4
ENSMUSG00000004994	1.72	7.83	0.71	4.3	1.81	7.62	2.76	9.65	2.66	6.28	3.51	2.14	Ccdc130
ENSMUSG00000004996	4.98	5.87	18.53	14.31	5.61	12.3	5.19	12.44	13.38	11.17	6.2	10.42	Mri1
ENSMUSG00000005034	144.68	164.53	236.1	152.33	153.14	145.5	192.45	242.41	215.66	129.24	235.76	141.44	Prkacb
ENSMUSG00000005043	8.43	8.08	9.85	19.73	14	7.47	11.73	7.94	7.63	18.07	7.65	11.4	Sgsh
ENSMUSG00000005045	7.84	11.26	12.19	8.96	5.77	9.04	9.95	20.21	12.15	7.84	16.79	5.51	Chd5
ENSMUSG00000005054	32.79	44.53	45.12	39.24	56.26	51.07	31.44	28.28	44.33	38.5	41.46	22.94	Cstb
ENSMUSG00000005057	1.07	4.52	2.77	1.83	1.68	3.55	1.3	8.64	2.11	1.66	3.04	1.99	Sh2b2
ENSMUSG00000005069	12.74	21.75	29.1	21.57	19.02	21.24	21.64	35.58	29.55	13.71	32.03	19.53	Pex5
ENSMUSG00000005078	64.66	71.93	77.14	72.29	79.89	69.9	58.59	67.94	86.96	92.37	87.61	88.13	Jkamp
ENSMUSG00000005087	28	20.61	10.28	21.59	18.4	13.24	17.49	11.94	10.02	25.1	8.51	19.06	Cd44
ENSMUSG00000005089	5502.64	3267.72	3754.51	5301.19	5919.11	4619.09	5156.59	3871.94	4120.98	4695.74	3722.62	4725.03	Slc1a2
ENSMUSG00000005102	3.32	2.94	4.49	2.43	1.82	5.42	3.11	4.51	2.45	1.7	2.68	3.33	Eif2ak4
ENSMUSG00000005103	50.9	89.77	109.25	80.3	68.79	91.62	90.68	105.87	93.78	56.25	88.99	60.73	Wdr1
ENSMUSG00000005107	0	5.73	1.92	1.54	0	0	0	0.58	2.67	0.51	0	1.02	Slc2a9
ENSMUSG00000005124	0	0	2.55	9.02	2.29	3.28	0	1.47	0.8	2.65	0.77	1.39	Ccn4
ENSMUSG00000005125	174.56	188.88	251.4	235.1	294.66	214.35	124.22	411.53	188.41	322.6	227.76	243.88	Ndrg1
ENSMUSG00000005131	0	0	0	0	0	1.06	0	1.53	0	0	0	0.43	4930550C14Rik
ENSMUSG00000005142	209	212.26	240.15	406.48	284.95	165.36	355.15	168.99	237.46	269.95	166.89	241.63	Man2b1
ENSMUSG00000005148	3.34	7.21	5.14	7.98	3.78	3.62	6.43	5.23	9.23	3.75	5.12	4.78	Klf5
ENSMUSG00000005150	25.79	22.69	37.7	21.22	22.49	26.41	22.6	35.39	36.33	18.59	28.55	25.85	Wdr83
ENSMUSG00000005161	290.26	481.43	641.58	397.63	380.25	465.37	466.27	489.23	527.31	259.92	484.75	257.26	Prdx2
ENSMUSG00000005198	7.62	11.04	15.08	8.16	8.32	12.81	8.97	19.25	12.92	6.92	13.11	8.97	Polr2a
ENSMUSG00000005202	0	0	0	0	0	0	0	0	0	0	0	0	Shbg
ENSMUSG00000005204	11.43	8.7	14.12	13.51	11.48	6.94	16.29	15.07	13.93	12.94	15.91	12.52	Senp3
ENSMUSG00000005220	2	3.15	2.91	4.22	3.92	1.35	2.51	2.7	1.98	4.85	0.89	8.42	Corin
ENSMUSG00000005225	0	5.19	1.4	2.35	1.92	1.18	2.06	1.03	1.24	2.26	0.6	0.88	Plekha8
ENSMUSG00000005232	0	0	0	0	0	0	0	0	0	0	0	0	G6pc2
ENSMUSG00000005233	2.86	0	1.03	0	0.75	0	0	0.58	1.69	0	1.01	0	Spc25
ENSMUSG00000005237	0.08	0.13	1.35	0.38	0.03	0.47	1.78	0.71	0.2	1.26	0.03	0.33	Dnah2
ENSMUSG00000005251	0.43	0	0.56	0.56	0	0	0.34	0.31	0	0.19	0.91	0	Ripk4
ENSMUSG00000005262	45.93	50.48	85.6	71.31	60.67	48.19	63.24	98.84	75.34	58.33	76.86	56.17	Ufd1
ENSMUSG00000005267	3.62	6.89	6.07	5.63	3.78	2.77	3.32	5.62	4.31	3.7	2.6	2.43	Zfp287
ENSMUSG00000005268	5.5	17.01	12.89	13.35	28.97	9.53	8.78	6.76	13.19	15.57	9.46	11.24	Prlr
ENSMUSG00000005299	33.9	73.55	66.56	66.68	26.81	61.9	24.64	34.06	38.16	22.15	28.48	24.97	Letm1
ENSMUSG00000005312	166.29	141.92	269.89	173.69	196.23	154.47	144.64	245.54	279.86	144.58	254.21	184.81	Ubqln1
ENSMUSG00000005320	0	0.72	0.18	0.22	0	0	0	0.1	0	0	0.36	0.29	Fgfr4
ENSMUSG00000005338	434.15	393.93	341.19	736.38	631.02	430.77	447.89	374.5	446.85	826.72	467.88	1057.2	Cadm3
ENSMUSG00000005339	0	0	0	0	0	0	0	0	0	0	0	0	Fcer1a
ENSMUSG00000005354	29.01	60.93	88.59	89.57	146.09	61.84	78.34	64.1	59.42	100.52	65.61	105.68	Txn2
ENSMUSG00000005355	0	0	0	0	0	0	0	0	0	0	0	0	Casp14
ENSMUSG00000005357	96.75	144.58	117.31	187.17	167.69	84.35	105.5	112.32	80.31	266.59	55.42	303.27	Slc1a6
ENSMUSG00000005360	600.89	558.66	812.29	1036.76	1100.57	583.76	796.38	701.37	611.97	950.97	625.25	1056.54	Slc1a3
ENSMUSG00000005362	19.4	21.71	35.95	21.69	27.48	22.73	29.45	27.59	40.72	21.69	31.33	23.48	Crbn
ENSMUSG00000005364	0	0	0	0	0	0	0	0	0	0	0	0	Il5ra
ENSMUSG00000005370	4.14	13.36	9.88	5.43	2.82	4.19	4.69	9.74	5.72	1.64	6.05	2.73	Msh6
ENSMUSG00000005371	13.35	17.28	24.33	13.32	20.2	17.49	22.67	22.87	21.12	16.04	25.8	18.16	Fbxo11
ENSMUSG00000005373	0	0	1.28	2.38	0	4.04	2.89	0.73	2.44	1.58	1.56	0.42	Mlxipl
ENSMUSG00000005374	17.17	17.01	17.07	24.43	17.53	20.71	15.7	14.73	18.03	17.7	16.7	26.67	Tbl2
ENSMUSG00000005378	40.55	39.82	53.58	34.43	29.37	35.67	45.35	68.89	57.24	15.79	40.08	26.43	Bud23
ENSMUSG00000005397	10.94	7.09	9.58	21.51	16.94	8.53	8.38	10.19	11.27	18.44	5.32	15.45	Nid1
ENSMUSG00000005410	0.23	1.3	2.59	1.19	0.71	3.08	1.1	2.23	1.41	1.81	2.15	1.67	Mcm5
ENSMUSG00000005413	2.26	1.94	7.93	4.15	7.1	4.47	4.1	5.54	2.51	1.5	1.45	4.16	Hmox1
ENSMUSG00000005417	17.45	18.81	22.77	18.1	11.41	17.13	18.39	36.86	23.91	12.74	21.49	12.41	Mprip
ENSMUSG00000005442	11.4	12.84	22.07	18.54	14.17	21.94	23.65	21.88	14.96	8.73	20.48	9.62	Cic
ENSMUSG00000005447	27.87	30.74	50.07	40.32	22.89	20.32	43.14	36.21	32.92	20.32	21.98	16.44	Pafah1b3
ENSMUSG00000005465	0	0	0	0	0.42	0.3	0	0.52	0	0.94	0	0.49	Il27ra
ENSMUSG00000005469	241.29	230.18	328.29	237.64	261.52	192.66	235.63	300.41	268.39	223.02	277.01	231.57	Prkaca
ENSMUSG00000005470	3.99	2.73	0.7	0	0.62	0	0	1.17	0	0.7	1.37	0	Asf1b
ENSMUSG00000005474	0	0	0	0	0	0	0	0	0	0	0	0	Myl10
ENSMUSG00000005481	4.65	7.52	6.21	4.54	5.59	5.68	5.31	5.14	4.81	5.58	7.64	4.46	Ddx39
ENSMUSG00000005483	25.83	38.81	39.29	31.39	34.6	34.54	35.64	37.42	34.36	21.57	53.51	27.86	Dnajb1
ENSMUSG00000005493	0	0	0	0.11	0	0	0	0.09	0	0	0	0	Msh4
ENSMUSG00000005501	0.88	1.67	6.02	3.49	2.3	1.49	1.83	4.6	2.47	2.58	3.29	7.03	Usp40
ENSMUSG00000005503	0	0	0	0	0	0	0	0.19	0.71	0	0.69	0	Evx1
ENSMUSG00000005505	7.06	7.82	11.24	11.93	13.08	15.56	8.53	13.12	7.97	7.35	9.9	7.87	Kbtbd4
ENSMUSG00000005506	52.07	62.8	74.17	64.95	50.02	62.52	61.45	87.2	87.09	40.65	72.68	63.61	Celf1
ENSMUSG00000005510	157.46	183.19	262.79	189.25	214.17	188.8	211.22	230.98	242.01	182.35	215.08	162.28	Ndufs3
ENSMUSG00000005514	82.49	102.21	103.34	142.47	112.51	109.37	116.1	160.29	109.28	132.98	94.52	132	Por
ENSMUSG00000005533	21.15	19.08	14.97	22.92	19.17	13.45	17.83	20.11	16.37	20.36	19.07	26.2	Igf1r
ENSMUSG00000005534	27.36	18.34	21.28	37.39	36.63	20.21	28.16	33.25	24.06	36.09	41.22	40.27	Insr
ENSMUSG00000005540	0	0	0.5	0	0	0	0	0.28	0	0.5	0	0.52	Fcer2a
ENSMUSG00000005547	0.17	0	0.29	2	0.26	0	0.27	0	0.15	0	0.58	0.15	Cyp2a5
ENSMUSG00000005553	0.33	0	0.14	0.17	0.13	0.18	0	0.16	0.15	0	0.56	0.15	Atp4a
ENSMUSG00000005566	24.91	38.04	53.83	35.55	29.58	36.47	34.46	53.5	48.47	21.58	45.42	24.63	Trim28
ENSMUSG00000005575	62.74	74.67	166.76	74.59	89.11	109.37	102.41	92.39	128.43	80.19	116.35	104.33	Ube2m
ENSMUSG00000005580	17.19	12.35	11.77	17.33	18.13	18.53	17.48	17.42	18.33	22.13	18.99	21.14	Adcy9
ENSMUSG00000005583	104.13	82.79	131.84	124.29	136.52	167.73	171.72	149.27	206.13	91.89	208.8	130.33	Mef2c
ENSMUSG00000005609	8.46	11.28	11.42	7.43	4.83	11.48	6.93	18.67	13.61	5.68	16.94	7.11	Ctr9
ENSMUSG00000005610	99.11	71.19	122.64	126.67	202.73	99.12	138.78	114.65	106.38	167.71	125.71	219.16	Eif4g2
ENSMUSG00000005611	0.94	0.62	1.64	1.35	1.59	0.79	1.04	1.87	2.64	2.95	2.15	0.86	Mrvi1
ENSMUSG00000005615	14.89	22.53	35.3	21.37	21.23	28.52	18	29.41	19.2	15.8	17.52	24.13	Pcyt1a
ENSMUSG00000005621	3.6	3.5	2.92	2.72	3.45	2.26	2.15	4.63	4.61	2.47	3.77	1.96	Zfp592
ENSMUSG00000005625	66.61	125.15	117.59	96.65	96.22	96.89	107.7	172.02	117.91	75.53	113.87	64.78	Psmd4
ENSMUSG00000005628	0	0	0.76	0.75	0.75	0	0	0.23	0	0	0	0	Tmod4
ENSMUSG00000005640	1.04	0.59	0.23	0.2	0.41	0.44	0.95	0.32	0	0.35	0.33	0.24	Insrr
ENSMUSG00000005649	0	6.83	1.62	0	0	0	0	0	0.82	0	0	0	Cabp5
ENSMUSG00000005656	14.22	20.42	40.17	41.05	42.6	36.05	55.22	39.99	44.93	36.4	37.66	44.42	Snx6
ENSMUSG00000005667	0.47	4.83	8.24	4.43	2.58	6.37	1.52	2.99	5.01	7.04	4.43	3.02	Mthfd2
ENSMUSG00000005672	34.77	25.92	22.76	53.99	43.96	27.18	36.18	22.58	33.6	46.08	30.08	67.4	Kit
ENSMUSG00000005674	21.41	35.49	16.77	8.92	8.57	18.03	25.67	13.81	17.11	6.3	10.03	13.72	Tomm40l
ENSMUSG00000005677	0	0	0	0	0	0	0	0	0	0	0	0	Nr1i3
ENSMUSG00000005681	1.51	3.44	5.28	0	7.08	3.4	2.43	0.74	4.01	3.98	0	6.92	Apoa2
ENSMUSG00000005682	2.72	4.51	3.14	3.6	2.47	1.94	3	3.44	2.67	2.02	2.46	3.55	Pan2
ENSMUSG00000005683	161.55	212.05	356.55	211.86	206.64	197.94	235.49	310.89	266.06	154.55	282.6	157.08	Cs
ENSMUSG00000005686	5.94	14.3	18.11	10.85	13.89	10.07	13.69	16.28	7.93	7.84	20.2	5.48	Ampd3
ENSMUSG00000005687	76.31	70.64	92.08	104.71	106.03	65.98	117.55	68.73	93.43	74.52	82.02	108.11	Bcas2
ENSMUSG00000005696	0	5.64	0	0.86	0	0	0	0	1.46	1.45	0	0	Sh2d1a
ENSMUSG00000005698	5.45	5.44	11.34	6.66	8.54	5.13	6.22	10.12	7.06	6.6	7.98	8.03	Ctcf
ENSMUSG00000005699	13.49	16.48	14.62	13.44	10.24	13.99	14.08	13.17	18.17	8.36	14.12	12.39	Pard6a
ENSMUSG00000005705	0	4.51	7.34	3.76	1.88	10.41	4.25	4.69	4.25	1.16	3.39	0	Agrp
ENSMUSG00000005716	229.17	418.67	311.54	351.17	437.27	234.71	302.37	309.77	227.03	326.89	133.69	308.63	Pvalb
ENSMUSG00000005718	0	3.89	2.85	2.04	1.9	0.55	1.84	4.01	2.89	3.43	2.11	2.9	Tfap4
ENSMUSG00000005732	99.25	67.04	109.88	88.56	89.57	81.5	103.61	124.79	89.47	61.54	106.79	70.01	Ranbp1
ENSMUSG00000005763	0	0	0	0	0	0	0	0	0	0	0	0	Cd247
ENSMUSG00000005774	4.98	4.37	8.11	6.06	6.08	5.62	20.34	16.46	26.52	16.15	9.76	6.27	Rfx5
ENSMUSG00000005779	179.13	248.77	256.96	229.64	215.81	250.81	226.87	284.88	207.7	154.49	229.11	148.64	Psmb4
ENSMUSG00000005800	0	0	0	0	0.56	0	0	0	0.32	0	0	0	Mmp8
ENSMUSG00000005802	15.01	23.28	20.57	19.76	19.34	21.52	12.92	15.73	21.15	29.41	21.55	36.23	Slc30a4
ENSMUSG00000005803	6.66	24.68	29.43	9.25	15.79	6.71	5.41	22.31	13.41	10.38	8.84	11.64	Sqor
ENSMUSG00000005804	26.93	33.91	30.1	30.64	21.83	28.28	29.18	24.56	30.49	15.54	22.28	31.99	Bloc1s6
ENSMUSG00000005813	9.84	48.41	50.37	34	38.08	29.87	22.39	43.19	33.19	29.48	21.22	23.29	Metap1
ENSMUSG00000005823	11.85	15.21	17.12	24.51	26.46	16.04	21.48	13.92	19.71	19.83	14.47	24.94	Gpr108
ENSMUSG00000005824	0	0	0	0	0	0	0	0	0	0	0	0	Tnfsf14
ENSMUSG00000005836	0	0	0	0	0.77	0	0	0	0	0	0	0.39	Gata6
ENSMUSG00000005846	24.2	36.4	53.31	30.91	35.05	26.88	28.94	56.37	41.97	25.51	43.98	26.1	Rsl1d1
ENSMUSG00000005864	0	0	0	0.26	0	0	0	0	0	0	0	0	Cnga2
ENSMUSG00000005871	76.07	100.35	68.29	40.9	23.76	86.11	47.13	124.96	67.41	49.09	90.75	84.79	Apc
ENSMUSG00000005873	488.24	329.45	383.25	489.88	438.27	330.71	445.29	393.65	399.89	471.89	405.53	584.38	Reep5
ENSMUSG00000005881	314.92	296.12	330.14	452.84	424.71	301.19	386.52	378.24	285.26	412.37	354.54	437.22	Ergic3
ENSMUSG00000005882	46.35	35.37	64.12	49.24	79.94	52.39	66.86	85.22	95.28	67.9	100.32	55.59	Uqcc1
ENSMUSG00000005883	0	0	0	0	0	0	0	0	0	0.41	0.39	0	Spo11
ENSMUSG00000005886	5.92	8.24	8.47	12.06	12.46	9.68	8.47	13.43	8.9	11.44	10.25	9.3	Ncoa2
ENSMUSG00000005891	0	0	0	0	0	0	0	0	0	0	0	0	Prl4a1
ENSMUSG00000005892	20.36	12.34	12.82	24.99	20.43	14.35	22.04	20.56	23.71	19.61	17.44	21.04	Trh
ENSMUSG00000005893	19.58	20.43	46.7	22.78	21.07	12.93	20.59	19.99	24.43	18.74	24.45	20.91	Nr2c2
ENSMUSG00000005897	3.39	5.48	9.4	7.69	5.53	6.05	6.14	5.95	7.77	8.95	8.71	7.13	Nr2c1
ENSMUSG00000005899	8.6	10.19	13.45	3.91	12.42	15.89	9.61	9.78	9.69	5.06	7.73	1.68	Smpd4
ENSMUSG00000005907	8.53	2.45	9.81	2.74	2.46	5.97	2.61	6.35	4.53	3.46	4.63	2.29	Pex1
ENSMUSG00000005917	2.32	0.53	1.22	2.67	4	2.62	2.99	3.63	2.87	4.7	4.77	1.49	Otx1
ENSMUSG00000005936	39.84	39.91	73.53	46.33	36.31	44.32	40.3	48.27	24.36	28.52	46.75	32.56	Kctd20
ENSMUSG00000005947	0	0	0	0.08	0	0	0	0.14	0.38	0	0	0.07	Itgae
ENSMUSG00000005949	30.1	21.01	17.31	27.52	32.73	23.31	28.95	23.31	20.73	32.84	23.47	28.88	Ctns
ENSMUSG00000005950	0	1.13	0.44	0.78	0.39	0	1.2	0.54	1.29	0.88	1.59	0.68	P2rx5
ENSMUSG00000005951	0	0.4	1.83	2.56	2.78	2.66	2.83	2.56	4.22	0.92	6.02	2.68	Shpk
ENSMUSG00000005952	0	0	0	0.18	0	0	0	0.11	0.31	0.31	0	0.49	Trpv1
ENSMUSG00000005958	17.34	13.75	14.44	21	19.61	8.88	18.52	17.57	12.28	20.14	24.47	19.2	Ephb3
ENSMUSG00000005968	4.65	3.92	2.44	4.89	3.67	2.1	1.98	6.1	5.05	1.19	2.1	1.33	Tuft1
ENSMUSG00000005973	84.91	57.09	60.2	71.72	89.09	50.74	73.69	63.1	76.68	98.37	63.21	101.43	Rcn1
ENSMUSG00000005980	0	0	0	0.3	0	0	1.86	0	0	2.17	0	0	Dnase1
ENSMUSG00000005981	17.28	18.1	33.38	21.32	24.11	21.09	23.83	34.54	29.61	18.76	23.93	14.24	Trap1
ENSMUSG00000005982	29.95	28.83	34.25	30.59	41.18	31.67	35.65	23.07	38.19	39.21	34.7	42.37	Naa60
ENSMUSG00000005983	2.18	3.39	11.45	3.91	7.13	0	3.01	3.2	6.78	1.64	5.88	1.29	1700037C18Rik
ENSMUSG00000005986	22.1	38.85	21.53	45.12	18.66	14.88	31.45	55.14	41.06	30.55	32.12	14.95	Ankrd13d
ENSMUSG00000005994	2.79	0	5.3	2.92	4.33	1.59	0	1.37	1.37	0.55	0.8	3.27	Tyrp1
ENSMUSG00000006005	11.32	6.74	12.55	7.13	5.12	9.34	8.87	20.8	10.68	7.05	15.36	10.14	Tpr
ENSMUSG00000006007	0	0	0	0	0	0	0	0	0	0	0	0	Pdc
ENSMUSG00000006010	15.97	10.91	18.46	14.06	16.42	13.18	13.83	19.05	18.04	17.49	11.07	16.77	Odr4
ENSMUSG00000006014	19.32	12.54	16.23	23.99	35.84	21.49	20.82	8.41	14.67	30.61	9.78	22.15	Prg4
ENSMUSG00000006019	1.32	1.51	1.93	1.61	1.38	1.49	1.42	1.58	1.69	1.42	1.13	1.55	Dhx34
ENSMUSG00000006021	7.7	10.1	17.2	7.86	9.35	8.68	11.16	10.93	13.66	7.12	10.55	7.78	Kptn
ENSMUSG00000006024	175.94	210.87	287.29	214.83	209.15	212.85	217.34	260.23	304.33	169.61	300.86	211.15	Napa
ENSMUSG00000006050	18.93	25.75	33.06	25.6	24.1	27.68	25.34	33.87	29.77	21.97	33.54	13.04	Sra1
ENSMUSG00000006056	0	0	0	0	0	0	0	0.26	0	0	0	0	Calcoco2
ENSMUSG00000006057	190.86	236.23	318.11	233.8	266.42	236.16	211.5	254.29	307.89	170.12	199.17	202.93	Atp5g1
ENSMUSG00000006058	20.21	33.47	36	36.52	33.52	32.25	45.47	30.92	35.27	22.8	27.05	20.88	Snf8
ENSMUSG00000006095	45.3	72.97	93.94	57.91	59.5	64.62	66	74.37	80.97	56.32	66.77	44.97	Tbcb
ENSMUSG00000006127	29.74	26.69	32.28	28.95	22.21	31.98	36.97	35.4	33.96	19.98	25.5	20.51	Inpp5k
ENSMUSG00000006134	22.97	36.41	48.06	62.03	37.77	34.68	60.83	64.29	50.58	27.14	49.58	33.53	Crkl
ENSMUSG00000006143	0	0	0	0.69	1.02	0	1.05	1.28	0	0	0	0	Upk3bl
ENSMUSG00000006154	0.7	4.68	1.48	3.34	4.86	1.84	4.04	2.57	2.07	5.03	1.6	3.52	Eps8l1
ENSMUSG00000006169	19.81	18.02	32.59	16.68	11.33	18.72	18.98	21.26	19.24	12.97	18.58	9.33	Clint1
ENSMUSG00000006179	0	1.08	0.83	1.48	1.48	0	5.32	0.92	0	0	0	2.17	Prss16
ENSMUSG00000006191	37.24	48.78	43.06	32.82	25.24	41.76	16.67	51.25	62.88	12.94	38.13	24.01	Cdkal1
ENSMUSG00000006200	0	0	0	0	0	0	0	0	0	0	0	0	Rhox6
ENSMUSG00000006204	0	0	0	0.07	0.47	0	0.47	0	0	0.53	0	0.79	Cdcp3
ENSMUSG00000006205	397.28	412.64	436.07	643.64	800.16	445.77	540.29	418.65	376.1	725.63	370.83	675.96	Htra1
ENSMUSG00000006215	3.16	2.89	3.14	3.97	2.15	2.85	3.23	5.68	4.49	2.79	3.97	1.74	Zbtb17
ENSMUSG00000006216	0.25	1.41	0	0.52	0	0	0.4	0.48	0	0	0	0.23	Clcnkb
ENSMUSG00000006218	0	2.73	0	2.19	1.87	0	1.45	4.1	3.71	1.05	0	1.65	Fam131c
ENSMUSG00000006219	0.44	2.14	17.36	4.68	0.34	0	1.06	1.08	1.08	0	1.89	4.02	Fblim1
ENSMUSG00000006221	0	0	0	0	1.48	0	0.76	0	0	0	3.24	0.43	Hspb7
ENSMUSG00000006235	0	1.12	2.58	2.29	3.38	2.96	7.06	2.09	4.07	3.17	1.24	1.51	Epor
ENSMUSG00000006241	7.24	5.36	2.56	4.59	0.97	0.66	3.3	3.02	1.57	1.77	2.01	1.89	Ccdc159
ENSMUSG00000006262	17.96	23.91	36.71	34.88	41.63	25.33	32.56	26.02	40.51	36.91	41.04	32.65	Mob1b
ENSMUSG00000006269	0	0	0.28	0	0	0	0	0	0	0	1.85	0	Atp6v1b1
ENSMUSG00000006270	1.95	0.56	0.85	0	0.76	1.1	0.78	0.48	0.43	0	0.42	0.22	Vax1
ENSMUSG00000006273	147.65	241.55	315.88	220.87	219.62	223.4	235.49	276.1	295.18	166.12	283.33	204.91	Atp6v1b2
ENSMUSG00000006276	11.15	11.81	28.24	17.14	13.32	14.43	19.54	31.97	23.74	13.82	27.48	13.44	Eps15l1
ENSMUSG00000006281	0.58	1.32	1.94	1.28	0.81	2.37	1.14	2.14	3.73	3.67	1.48	0.95	Tep1
ENSMUSG00000006288	18.89	11.09	19.4	20.93	15.93	21.89	20.62	14.34	25.09	21.03	23.54	18.11	Ttc5
ENSMUSG00000006289	31.49	31.3	71.91	41.67	35.07	51.08	53.54	47.24	49.47	17.6	57.96	29.28	Osgep
ENSMUSG00000006299	99.69	148.5	174.33	137.73	121.38	149.41	166.77	234.61	161.05	89.18	150.01	88.09	Aamp
ENSMUSG00000006301	31.84	51.41	88.37	63.08	57.38	66.45	53.42	56.39	66.43	87.17	59.78	66.3	Tmbim1
ENSMUSG00000006304	190.6	167.14	265.92	232.97	171	96.6	230.71	322.3	267.32	162.37	277.09	182.21	Arpc2
ENSMUSG00000006307	1.37	3.16	2.24	1.33	0.79	1.61	1.82	3.23	2.21	0.67	2.01	0.57	Kmt2b
ENSMUSG00000006310	0	0	0.31	0	0	0	0	0	0	0.31	0	0	Zbtb32
ENSMUSG00000006311	0	0	0	0	0	0	0	0	0	0	0	0	Etv2
ENSMUSG00000006313	0	0	0	1.66	0.5	2.14	0	0.31	0.56	0	0	0	Upk1a
ENSMUSG00000006315	242.07	177.78	200.87	292.39	297.6	273.67	285.67	260.99	191.84	288.06	182.94	351.44	Tmem147
ENSMUSG00000006333	163.2	183.26	170.89	109.62	165.72	113.38	153.8	165.88	132.48	111.22	150.83	110.16	Rps9
ENSMUSG00000006335	15.09	20.9	39.78	28.02	17.87	14.4	22.31	24.72	19.25	26.92	15.04	24.93	Tfpt
ENSMUSG00000006342	20.83	13.28	14.13	34.93	26.56	14.97	28.95	24.7	30.62	42.76	23.75	29.43	Susd2
ENSMUSG00000006344	1.16	10.12	3.82	4.77	6.15	3.61	12.67	1.85	1.29	5.99	3.94	4.27	Ggt5
ENSMUSG00000006345	3.85	2.82	1.54	2.31	3.96	2.8	1.18	2.1	3.67	17.85	1.61	2.98	Ggt1
ENSMUSG00000006356	40.34	52.23	127.07	74.75	102.11	109.21	116.86	95.73	105.65	57.4	118.3	50.6	Crip2
ENSMUSG00000006360	15.48	4.42	10.17	10.13	4.55	19.65	15.59	5.68	13.74	8.52	9.95	8	Crip1
ENSMUSG00000006362	7.15	4.76	4.69	4.21	5.58	5.37	4.8	4.74	6.61	4.2	8.3	3.83	Cbfa2t3
ENSMUSG00000006369	55.08	40.71	48.16	81.53	92.68	53.63	67.06	61.98	50.46	67.77	42.75	69.27	Fbln1
ENSMUSG00000006373	424.82	279.52	447.93	511.42	575.14	413.11	547.49	552.91	492.55	460.58	532.1	687.95	Pgrmc1
ENSMUSG00000006378	2.91	14.1	20.81	9.87	3.83	9.75	18.08	11.73	14.05	8.26	14.85	6	Gcat
ENSMUSG00000006386	1.25	1.25	1.71	1.97	0.86	1.59	0.76	0.77	1.59	2.64	1.28	1.1	Tek
ENSMUSG00000006389	0	0	0	0.62	0	0	0.24	0	0.52	0	0	0.16	Mpl
ENSMUSG00000006390	33.97	36.78	33.86	48.46	45.42	42.78	42.46	46.45	31.18	53.13	28.6	45.73	Elovl1
ENSMUSG00000006392	79.01	18.36	23.99	52.37	83.45	62.45	73.6	57.03	75.59	35.49	78.16	36.88	Med8
ENSMUSG00000006395	10.39	15.68	4.06	10.88	7.18	5.11	4.92	11.97	7.59	8.07	5.76	8.56	Hyi
ENSMUSG00000006398	0	0.76	2.89	1.31	0.64	0	2	0.65	0.89	0	0.29	0.76	Cdc20
ENSMUSG00000006403	32.26	32.99	29.94	51.91	38.64	28.46	28.83	30.72	31.94	64.11	23.26	49.95	Adamts4
ENSMUSG00000006411	0.34	4.31	3.31	3.96	1.35	1.16	1.38	4.04	6.1	2.12	2.36	2.53	Nectin4
ENSMUSG00000006412	100.56	89.34	106.27	80.51	74.62	76.7	114.22	98.36	83.7	64.42	82.08	84.17	Pfdn2
ENSMUSG00000006418	49.16	34.73	55.18	40.04	40.77	33.53	43.88	41.24	45.94	51.41	36.81	44.8	Rnf114
ENSMUSG00000006423	42.29	19.13	31.29	37.42	33.13	35.37	19.38	32.49	32.35	34.03	31.86	25.45	C330007P06Rik
ENSMUSG00000006435	22.41	17.18	19.21	12.61	14.41	17.1	25.01	19.9	23.86	16.87	24.78	12.93	Neurl1a
ENSMUSG00000006442	31.47	41.48	67.96	55.12	51.43	40.39	55.51	40.91	45.73	37.75	54.38	27.41	Srm
ENSMUSG00000006445	0.34	0.78	0.45	0.9	0.95	0.97	1.38	0.84	1.37	0.15	0.59	1.66	Epha2
ENSMUSG00000006456	3.92	9.38	41.1	9.98	23.1	9.59	7.26	36.86	9.94	7.2	10.93	4.86	Rbm14
ENSMUSG00000006457	0	1.3	0.16	0.1	0.74	0	0.15	0.55	0	0.33	1.12	0.6	Actn3
ENSMUSG00000006463	12.09	15.11	20.17	22.61	21.2	9.74	19.48	19.17	20.43	16.23	24.66	24.59	Zdhhc24
ENSMUSG00000006464	5.62	5.73	11.16	5.62	6.31	7.04	8.37	8.38	8.93	3.83	11.2	4.26	Bbs1
ENSMUSG00000006469	0	0	0.24	0.29	0.22	0	0	0	0	0	0	0.13	Slc34a3
ENSMUSG00000006471	6.58	8.63	20.66	7.51	12.11	6.87	4.93	16.54	16.61	10.05	15.9	7.54	Ndor1
ENSMUSG00000006476	185.21	142.16	105.23	104.83	70.11	150.23	187.28	123.41	136.51	138.37	163.02	144.68	Nsmf
ENSMUSG00000006488	0	0	0	0	0	0	0	0	0	0	0	0	Prl7a1
ENSMUSG00000006490	0	0	0	0	0	0	0	0	0	0	0	0	Prl8a9
ENSMUSG00000006494	10.68	6.53	17.71	16.18	17.04	9.47	15.06	12.33	10.49	9.41	12.75	13.32	Pdk1
ENSMUSG00000006498	12.17	23.08	27.39	34.8	24.85	26.29	14.92	30.85	26.19	18.52	17.05	17.67	Ptbp1
ENSMUSG00000006517	16.9	22.57	22.38	15.97	13.24	10.23	12.61	17.15	14.26	9.44	10.59	7.38	Mvd
ENSMUSG00000006519	14.23	4.78	25.66	13.15	18.36	17	28.99	18.85	26.74	25.07	10.76	18.45	Cyba
ENSMUSG00000006522	109.79	111.83	110.71	158.63	163.44	115.79	106.08	112.14	108.18	129.16	69.22	102.56	Itih3
ENSMUSG00000006526	9.09	23.98	11.94	14.57	16.02	12.81	16.47	12.4	16.63	17.51	10.71	15.13	Stimate
ENSMUSG00000006527	3.42	3.1	8.28	7.03	4.56	10.73	4.94	8.3	5.51	4.45	8.57	6.51	Sfmbt1
ENSMUSG00000006529	0	0	0	0	0.14	0	0	0	0	0	0	0.17	Itih1
ENSMUSG00000006538	0	0	0	0.21	0	0	0	0	0	0.35	0.34	0.18	Ihh
ENSMUSG00000006542	0	0	0.31	0.37	0.28	0.4	0	0	0.54	0.31	0	0	Prkag3
ENSMUSG00000006546	0	3.22	0	0.43	2.06	0	0	0	2.57	0	4.49	0	Cryba2
ENSMUSG00000006567	0	0.29	0.22	0.39	0.2	0.14	0.5	0.86	0.55	0.77	0.54	0.11	Atp7b
ENSMUSG00000006570	7.04	0	0	0	0	0	0	0	5.53	0	0	0	Defb2
ENSMUSG00000006574	0.36	1.03	0.63	0.09	0.85	0	0.29	0.09	0.48	0.48	0.31	0.33	Slc4a1
ENSMUSG00000006575	68.19	60.65	69.51	74.67	46.86	62	85.97	79.11	68.19	44.4	54.36	53.76	Rundc3a
ENSMUSG00000006576	42.53	42.01	57.34	63.37	23.7	30.97	55.74	61.35	49.02	44.7	48.64	32.54	Slc4a3
ENSMUSG00000006585	0	2.39	2.88	1.56	1.4	2.02	2.41	2.49	1.33	0.26	0.77	1.1	Cdt1
ENSMUSG00000006586	12.7	12.11	11.12	11.73	7.39	7.61	10.84	16.69	16.58	10.58	15.29	11.15	Runx1t1
ENSMUSG00000006587	0	0	0	0	0	0	0	0	0	0	0	0	Snai3
ENSMUSG00000006589	105.29	88.88	93.57	58.61	91.31	58.67	101.31	68.59	99.12	76.28	79.74	58.58	Aprt
ENSMUSG00000006599	5.93	2.08	4.8	9.56	4.77	13.83	1.47	27.89	13.64	27.03	15.99	8.48	Gtf2h1
ENSMUSG00000006611	7.26	3.45	5.03	6.73	10.45	2.59	10.74	5.93	4.48	9.19	7.29	7.8	Hfe
ENSMUSG00000006638	2.81	0	2.11	2.94	1.26	0	1.29	1.97	4.63	0.71	2.75	1.47	Abhd1
ENSMUSG00000006641	26.08	14.43	15.59	34.36	37.05	21.94	33.11	29.33	37.39	37.58	24.67	50.47	Slc5a6
ENSMUSG00000006642	0	0	0	0	0	0	0	0	0	0	0	0	Tcf23
ENSMUSG00000006649	0	0.31	0.59	1.19	0.74	2.59	0.97	1.11	0.36	1.98	5.61	0.56	Nphs1
ENSMUSG00000006651	1030.69	879.48	980.27	1553.74	1380.34	928.49	1356.51	878.29	1102.42	1795.39	1062.88	1714.33	Aplp1
ENSMUSG00000006673	24.67	21.18	41.7	20.74	24.67	28.91	30.08	28.89	50.47	18.21	35.45	26.01	Qrich1
ENSMUSG00000006675	71.67	69.34	65.66	108.26	83.06	70.78	80.37	71.47	77.95	117.22	69.32	121.65	P4htm
ENSMUSG00000006676	16.44	20.07	29.34	15.72	16.2	17.93	17.74	35.93	25.72	13.59	22.69	11.53	Usp19
ENSMUSG00000006678	0.11	2.49	0.91	0.9	0.36	0.78	1.02	1.52	1.22	0.3	0.98	0.74	Pola1
ENSMUSG00000006699	501.39	473.19	729.43	481.92	615.55	625.32	495.33	636.36	665.03	448.97	667.33	448.54	Cdc42
ENSMUSG00000006705	4.58	5.22	2.33	1.87	3.28	0.86	1.53	2.99	3.17	19.57	2.28	3.32	Pknox1
ENSMUSG00000006711	40.56	25.18	25.86	54.93	49.79	34.53	42.69	40.94	44.4	60.77	45.26	63.88	D130043K22Rik
ENSMUSG00000006715	9.68	9.79	4.17	6.34	5.97	7.53	1.54	16.76	5.11	4.26	3.45	4.4	Gmnn
ENSMUSG00000006717	167.78	151.6	175.54	136.79	152.61	148.6	131.51	210.05	219.79	123.96	168.8	142.72	Acot13
ENSMUSG00000006720	0	1.12	0.2	0.94	2.81	2.02	1.81	1.24	0.2	0.6	0	0.42	Zfp184
ENSMUSG00000006724	0	0	0	0	0	0	0	0	0	0	0	0	Cyp27b1
ENSMUSG00000006728	27.77	30.86	45.71	33.02	41.9	40.11	41.03	59.13	39.46	17.62	24.89	30.74	Cdk4
ENSMUSG00000006731	46.41	31.38	36.91	48.08	43.08	31.03	49.05	38.58	50.2	36.83	28.87	48.27	B4galnt1
ENSMUSG00000006732	14.73	6.25	13.12	6.34	3.92	3	9.73	8.35	8.85	2.91	8.51	3.82	Mettl1
ENSMUSG00000006736	117.63	78.07	98.31	116.75	127.69	102.33	113.95	76.79	98.23	120.52	79.69	128.87	Tspan31
ENSMUSG00000006740	68.3	63.81	71.72	54.56	72.76	66.63	69.61	101.35	71.73	58.62	75.83	83.54	Kif5b
ENSMUSG00000006763	4.55	4.39	4.29	2.2	2.74	0.79	1.97	3.94	4.66	1.54	2.7	1.93	Saal1
ENSMUSG00000006764	2.38	11.26	8.34	1.96	0.53	5.76	4.93	26.98	5.13	3.3	2.33	3.59	Tph2
ENSMUSG00000006777	0	0.45	0	0.21	0	0	0	0	0	0	0.67	0.9	Krt23
ENSMUSG00000006782	119.76	206.75	339.84	161.1	133.63	218.17	144.37	304.93	222.29	155.42	214.62	106.38	Cnp
ENSMUSG00000006784	1.31	0.91	0.58	0.52	1.54	2.22	1.32	2.25	1.17	0.87	1.41	0	Ttc25
ENSMUSG00000006800	48.85	37.37	39.93	81.25	76.68	54.66	58.17	42.86	57.95	94.47	54.32	71.96	Sulf2
ENSMUSG00000006818	261.77	237.1	277.8	267.27	261.63	216.31	244.33	343.08	304.71	222.83	157.41	265.55	Sod2
ENSMUSG00000006850	5.04	4.98	5.59	4.4	6.06	3.79	5.18	5	5.07	4.5	4.61	2.02	Tmco6
ENSMUSG00000006906	9.37	14.25	27.35	13.49	17.12	21.57	22.01	21.4	20.09	12.37	21.06	17.39	Stambp
ENSMUSG00000006920	11.24	20.56	22.8	14.66	16.11	17.29	14.94	21.03	19.93	11.69	17.85	9.92	Ezh1
ENSMUSG00000006930	53.22	47.74	74.49	44.7	38.31	55.88	51.62	106.03	57.82	26.21	87.13	27.5	Hap1
ENSMUSG00000006931	9.54	9.81	15.29	15.47	15.53	19.48	17.67	11.72	12.54	27.82	8.33	15.63	P3h4
ENSMUSG00000006932	230.11	321.54	443.67	394.28	383.07	482.28	427.03	515.2	418.41	206.5	379.53	347.44	Ctnnb1
ENSMUSG00000006941	59.85	119.46	141.46	145.27	163.51	109.15	111.52	159.8	124.48	132.9	120.04	161.47	Eif1b
ENSMUSG00000006948	0	0	0	0	0	0	0	0	0	0	0	0	Klk4
ENSMUSG00000006958	3.03	2.42	3.61	3.43	3.69	3.44	8.45	2.44	4.66	3.12	2.88	5.06	Chrd
ENSMUSG00000006998	45.98	98.96	95.17	47.77	62.87	58.53	86.23	99.26	69.47	39.68	76.09	59.54	Psmd2
ENSMUSG00000007021	99.1	67.03	151.89	173.47	171.36	110.98	176.75	155.27	159.52	130.92	147.35	197.98	Syngr3
ENSMUSG00000007029	12.09	18.03	16.86	12.47	7.06	9.62	16.11	23.99	14.18	7.94	15.93	8.86	Vars
ENSMUSG00000007030	1.16	3.52	1.86	3.03	1.81	3.26	2.48	2.83	1.71	5.94	2.31	3.72	Vwa7
ENSMUSG00000007033	0.55	0.72	0.27	0.62	0.55	0.7	0.3	0.45	0.32	0.31	0	1.15	Hspa1l
ENSMUSG00000007034	1.2	0.68	1.05	0.31	0.7	0.34	0.48	0.15	0.8	0	0	0.98	Slc44a4
ENSMUSG00000007035	0	0	0	1.5	0	0.38	0	0	0	0	0	0	Msh5
ENSMUSG00000007036	94.67	59.44	60.93	96.44	81.95	61.93	99.54	98.8	79.05	107	76.32	132	Abhd16a
ENSMUSG00000007038	29.51	25.37	33.99	49.53	47.5	28.27	41.68	25.73	36.23	40.23	38.44	67.58	Neu1
ENSMUSG00000007039	14.26	13.09	18.55	11.88	17.71	4.67	14.99	13.48	12.22	8.2	14.25	10.01	Ddah2
ENSMUSG00000007041	6.74	11.54	20.66	20.83	13.2	9.12	11.95	15.18	16.75	14.84	9.24	12.69	Clic1
ENSMUSG00000007050	27.29	16.49	42.19	24.38	38.99	10.87	18.11	26.79	28.49	21.21	23.38	22.12	Lsm2
ENSMUSG00000007080	0.22	0.34	0.85	0.62	0.65	0	0.33	0.6	1.09	0.13	0.25	0.4	Pole
ENSMUSG00000007097	792.5	901.19	1067.48	1173.48	1155.79	854.9	978.58	1098.22	816.35	1083.89	755.91	904.65	Atp1a2
ENSMUSG00000007107	0	0	0	0	0	0.19	0.14	0	0	0	0.14	0	Atp1a4
ENSMUSG00000007122	0	0.47	0.36	0.85	1.6	0	0.99	1	0.72	0.36	0	0.19	Casq1
ENSMUSG00000007207	371.89	324.55	456.75	424.32	382.15	348.29	545.19	531.17	502.54	321.13	611.13	437.85	Stx1a
ENSMUSG00000007209	0	0	0	0	0	0	0	0	0	0	0	0	Ceacam9
ENSMUSG00000007216	0	1.76	2.44	1.13	3.88	1.74	2.16	3.94	1.37	1.36	1.59	0.71	Zfp775
ENSMUSG00000007279	0.69	0.47	0.91	2	2.77	2.82	0.84	1.12	1.71	1.83	0.89	2.58	Scube2
ENSMUSG00000007338	88.97	113.89	95.34	73.56	64.39	80.67	87.67	150.99	113.44	58.23	77.84	68.59	Mrpl49
ENSMUSG00000007379	0	0.42	0	0	0	0	0.16	0	0.52	0.17	0	0	Dennd2c
ENSMUSG00000007411	8.72	11.33	14.32	9.22	12.81	13.37	10.08	13.31	13.97	9.15	15.55	8.58	Mark3
ENSMUSG00000007415	36.18	59.06	46.19	42.25	53.07	38.04	36.21	36.93	49.64	38.79	40.97	40.15	Gatad1
ENSMUSG00000007440	7.88	2.35	7.24	9.69	9.95	9.6	7.76	7.15	5.48	14.89	7.87	19.12	Pcdha11
ENSMUSG00000007457	0.67	0	0.88	0	0	0	0	0	0	0.3	0	0	2310003L06Rik
ENSMUSG00000007458	143.4	120.7	135.89	251.12	240.8	140.54	158.11	139.85	172.6	257.76	152.05	292.57	M6pr
ENSMUSG00000007476	38.31	35.54	33.19	45.97	50.96	34.67	39.63	37.65	31.91	51.46	28.22	54.37	Lrrc8a
ENSMUSG00000007480	1.01	2.31	0.89	0.79	4.36	1.14	2.04	3.22	1.35	1.34	2.6	3.48	Mc5r
ENSMUSG00000007564	203.98	276.95	413.8	270.8	244.02	268.69	312.42	418.32	369.24	177.65	383.89	216.72	Ppp2r1a
ENSMUSG00000007570	4.18	19.64	1.97	5.67	6.67	3.69	6.1	5.52	2	2.04	2.88	0.64	Fance
ENSMUSG00000007589	5.49	2.32	3.95	6.83	3.93	9.92	2.65	8.23	7.92	4	6.84	9.88	Tinf2
ENSMUSG00000007591	0	0	0	0.3	0	0	0	0	0.85	0	0	0	Tssk4
ENSMUSG00000007594	88.41	120.19	101.67	187.33	174.77	107.17	123.12	105.58	122.79	245.22	109.35	217.8	Hapln4
ENSMUSG00000007603	9.17	17.04	25.92	16.73	12.11	16.55	14.77	23.73	19.29	9.92	19.75	10.95	Dus3l
ENSMUSG00000007610	9.78	14.63	12.57	10.53	16.06	8.76	22.75	11.82	21.49	23.16	10.93	14.16	Gtpbp3
ENSMUSG00000007613	30.53	17.85	17.73	34.79	39.2	21.97	24.76	19.31	21.35	32.62	17.66	36.1	Tgfbr1
ENSMUSG00000007617	54.6	68.65	56.95	69.8	71.12	52.52	45.25	64.12	72.8	57.41	72.34	91.67	Homer1
ENSMUSG00000007646	0	1.47	1.18	0.71	3.97	1.46	3.14	5.7	2.8	2.28	2.7	2.35	Rad51c
ENSMUSG00000007653	269.53	229.96	197.32	401.47	342.04	260.13	288.15	227.73	322.17	502.63	311.53	574.17	Gabrb2
ENSMUSG00000007655	15.27	10.85	7.88	8.06	7.51	4.56	11.27	4.74	16.64	3.96	4.62	8.95	Cav1
ENSMUSG00000007656	189.48	221.39	250.74	270.67	281.49	273.09	262.44	224.48	275.98	222.71	322.91	327.38	Arpp19
ENSMUSG00000007659	50.49	52.43	82.93	54.98	54.62	64.85	89.96	114.43	88.2	43.16	52.25	60.9	Bcl2l1
ENSMUSG00000007670	21.1	27.51	51.99	28.53	25.62	23.28	38.01	59.15	40.54	23.7	39.93	22.57	Khsrp
ENSMUSG00000007682	38.63	54.57	53.17	61.97	68.22	47.03	63.22	54.64	61.48	32.4	50.43	54.35	Dio2
ENSMUSG00000007721	32.79	44.21	36.44	36.68	38.53	43.71	43.44	47.8	45.62	38.72	40.22	31.48	Ccdc124
ENSMUSG00000007739	30.02	98.39	59.19	89.36	71.76	80.34	93.81	110.62	76.18	53.65	57.14	59.26	Cct4
ENSMUSG00000007777	23.85	8.48	22.23	13.13	18.06	9.42	24.79	17.54	22.86	13.92	11.73	17.99	0610009B22Rik
ENSMUSG00000007783	37.37	25.13	34.93	48.58	42.88	36.52	34.82	39.57	43.62	53.23	42.58	41.14	Cpt1c
ENSMUSG00000007805	0.99	0	2.61	1.04	1.56	0	0	0	1.76	3.5	4.26	2.28	Twist2
ENSMUSG00000007812	9.84	10.88	20.91	14.89	18.27	14.22	6.94	20.38	15.84	15.74	24.41	12.34	Zfp655
ENSMUSG00000007815	386.29	202.61	299.85	239.9	215.35	205.2	251.49	592.59	334.57	188.04	270.2	176.88	Rhoa
ENSMUSG00000007817	17.55	23.73	37.63	22.49	18.27	19.91	24.22	34.84	24.67	17.76	30.19	15.23	Zmiz1
ENSMUSG00000007827	1.7	1.95	2.02	1.42	1.18	2.6	1.29	3.93	3.65	1.06	3.09	1.38	Ankrd26
ENSMUSG00000007833	8.3	4.89	16.41	15.83	7.1	4.86	7.27	8.41	10.5	7.99	14.99	10.65	Aldh16a1
ENSMUSG00000007836	46.22	53.35	92.26	59.1	59.37	52.13	63.2	81.05	71.05	45.91	71.36	47.39	Hnrnpa0
ENSMUSG00000007837	21.48	7.35	11.74	18.43	4.66	13.58	15.9	21.73	15.74	22.52	19.03	14.52	Prrg2
ENSMUSG00000007850	69.96	55.89	103.88	83.77	72.05	87.61	58.66	143.51	119.37	74.18	103.3	80.37	Hnrnph1
ENSMUSG00000007867	26.71	35.39	17.55	22.96	30.47	32.62	21.95	32.5	30.63	17.47	29.03	19.35	Ift43
ENSMUSG00000007872	74.58	59.71	71.05	76.05	69.7	75.26	87.47	72.39	104.48	41.48	65.01	64.29	Id3
ENSMUSG00000007877	2.86	2.18	6.69	0.5	0	1.08	0.77	0.47	0	0	3.27	1.32	Tcap
ENSMUSG00000007880	11.85	9.01	14.84	8.05	5.91	8.04	8	16.25	14.71	5.86	10.41	6.54	Arid1a
ENSMUSG00000007888	1.95	2.22	3.68	5.17	8.43	2.2	10.59	4.25	5.59	3.63	1.33	7.1	Crlf1
ENSMUSG00000007891	604.39	567.13	650.98	1072.8	1266.22	688	685.42	548.04	795.11	1102.3	579.89	1084.99	Ctsd
ENSMUSG00000007892	102.06	153.71	114.42	147.51	149.26	101.31	144.69	136.59	164.21	91.08	108.42	95.62	Rplp1
ENSMUSG00000007907	0	0	0	0	0	0	0	0	0	0	0	0	Cabs1
ENSMUSG00000007908	6.81	11.46	8.06	10.33	5.34	8.29	10.36	12.52	8.97	12.15	13.47	9.69	Hmgcll1
ENSMUSG00000007944	16.99	16.28	32.73	27.4	39.93	13.03	39.96	20.96	18.69	12.57	33.18	23.72	Ttc9b
ENSMUSG00000007946	0	0	0	0	0.91	0	0	0	0	0	0	0	Phox2a
ENSMUSG00000007950	60.74	62.85	61.79	54.72	60	61.71	91.17	61.7	52.89	40.2	54.94	45.22	Abhd8
ENSMUSG00000007987	47.46	67.53	63.75	58.11	42.15	38.38	54.12	44.29	42.76	46.07	47.17	31.83	Ift22
ENSMUSG00000007989	41.37	26.6	35.13	55.14	52.44	33.37	43.22	23.69	52.05	63.59	46.61	67.47	Fzd3
ENSMUSG00000008028	2.13	3.64	1.86	6.7	3.33	0	4.28	2.08	3.77	0	2.81	1.95	1700008O03Rik
ENSMUSG00000008035	101.57	138.9	213.38	159.25	120.78	122.3	116.58	152.19	109.19	85.22	122.93	77.29	Mid1ip1
ENSMUSG00000008036	129.54	176.33	251.63	197.97	241.94	178.23	211.73	183.39	224.67	159.77	189.75	167.43	Ap2s1
ENSMUSG00000008090	13.64	14.67	9.3	13.1	13.65	8.13	15.87	11.31	17.12	13.18	9.75	11.65	Fgfrl1
ENSMUSG00000008129	4.36	4.98	1.35	3.89	3.53	0	6.03	1.01	6.53	3.92	6.45	1.62	4930432K21Rik
ENSMUSG00000008136	27.82	27.4	38.98	33.74	29.37	32.37	22.17	22.94	32.74	22.18	36.12	25.01	Fhl2
ENSMUSG00000008140	318.57	308.81	329.17	486.92	500.45	342.87	422.93	408.68	380.27	449.79	322.9	527.27	Emc10
ENSMUSG00000008153	419.51	595.43	534.37	707.1	548.2	368.15	626.83	449.63	538.89	961.64	406.09	859.08	Clstn3
ENSMUSG00000008167	8.69	4.13	5.39	4.36	3.69	5.72	8.75	6.91	6.42	3.19	4.34	3.49	Fbxw9
ENSMUSG00000008193	0	0	0	0	0	0	0	0	0	0	0	0	Spib
ENSMUSG00000008200	1.96	2.6	3.43	4.01	1.79	3.68	2.76	4.87	4.34	4.16	3.77	2.25	Fnbp4
ENSMUSG00000008206	66.61	58.14	73.2	81.05	88.65	58.54	67.28	79.76	72.94	93.21	87.45	97.74	Cers4
ENSMUSG00000008226	6.33	14.9	19.74	17.82	16.99	16.52	14.98	16.66	20.02	12.9	15.64	18.31	Scrn3
ENSMUSG00000008301	14.98	26.15	36.25	23.13	24.52	15.48	23.77	29.8	34.24	18.4	22.59	17.33	Phax
ENSMUSG00000008305	19.36	13.49	30.27	13.97	7.79	15.84	8.26	10.92	12.05	7.45	19.42	15.15	Tle1
ENSMUSG00000008307	14.72	0	0	1.1	1.65	0	1.69	2.06	1.87	7.41	0	0	1700109H08Rik
ENSMUSG00000008318	17.01	32.24	16.1	24.51	20.99	10.78	31.15	24.17	22.96	32.65	17.8	41	Relt
ENSMUSG00000008333	30.24	20.28	49.97	44.15	57.68	43.17	33.44	33.84	44.86	35.26	44.21	66.02	Snrpb2
ENSMUSG00000008348	562.39	728.25	1205.95	650.63	601.45	808.11	653.69	1802.75	1078.22	594.12	1258.51	548.98	Ubc
ENSMUSG00000008373	14.95	35.58	26.31	25.79	47.76	52.23	31.86	23.14	19.89	11.57	21.34	15.96	Prpf31
ENSMUSG00000008384	2.75	6.28	6.02	9	7.54	14.74	4.99	5.05	6.1	7.27	10.02	5.69	Sertad1
ENSMUSG00000008393	29.94	39.04	40.27	39.19	47.75	38.59	42.2	36.65	52.18	31.07	28.39	19.64	Carhsp1
ENSMUSG00000008398	3.94	0.46	4.58	3.77	8.06	5.93	6.44	3.38	7.03	2.02	0.98	0.61	Elk3
ENSMUSG00000008429	16.77	18.2	32.61	25.49	22.44	18	27.35	27.04	32.67	23.42	20.68	27.62	Herpud2
ENSMUSG00000008435	5.52	7.3	10.1	16.73	21.67	10.52	5.31	12.31	8.41	10.92	17.82	14.73	Rdh13
ENSMUSG00000008438	0.23	0	0	0.12	0	0.26	0	0	0	0.4	0	0	Adam21
ENSMUSG00000008450	20.67	11.25	18.7	11.18	16.73	12.97	19.63	13.27	24.05	22.43	17.6	23.23	Nutf2
ENSMUSG00000008461	0	0	0	0	0.4	0	0	0	0	0	0	0.23	Fut1
ENSMUSG00000008475	57.13	55.24	86.39	85.88	70.53	70.1	82.74	78.56	71.8	74.51	85.51	95.09	Arpc5
ENSMUSG00000008482	0	0	0	0	0	0	0	0	0	0	0	0	Rnf151
ENSMUSG00000008489	46.2	71.21	90.54	57.86	61.56	44.56	66.36	63	79.82	56.24	78.76	62.56	Elavl2
ENSMUSG00000008496	0	0	0.72	0.87	0.32	0	0.33	1.62	0.73	0.34	0.73	0.19	Pou2f2
ENSMUSG00000008540	44.13	57.22	52.02	52.61	52.73	44.87	37.53	54.02	67.29	51.49	45.33	49.9	Mgst1
ENSMUSG00000008575	38.73	34.65	51.89	34.47	46.54	39.18	27.98	47.97	43.44	36.39	53.76	30.71	Nfib
ENSMUSG00000008590	0	0	0	0	0	0	0	0.37	0	0	0	0	Htr3b
ENSMUSG00000008601	0.76	1.3	0	2.39	1.79	0	0	0.56	0	0	0	0.52	Rab25
ENSMUSG00000008604	152.8	138.08	149.51	109.05	88.75	83.49	132.53	194.54	142.57	87.64	170.05	102.71	Ubqln4
ENSMUSG00000008658	63.38	58.8	86.74	71.56	84.19	73.72	78.9	96.41	72.83	57.03	86.08	61.99	Rbfox1
ENSMUSG00000008668	64.66	100.01	80.86	102.61	119.29	129.91	81.18	77.83	71.28	103.37	94.8	66.31	Rps18
ENSMUSG00000008682	64.94	80.41	110.89	72.49	85.87	74.38	81.91	100.96	100.95	67.92	84.87	62.54	Rpl10
ENSMUSG00000008683	125.95	163.71	213.77	190.66	280.04	213.69	152.96	124.81	156.42	148.44	235.69	200.61	Rps15a
ENSMUSG00000008690	17.65	21.79	34.52	28.47	22.67	22.51	30.53	29.32	23.88	20.38	22.55	32.5	Ncaph2
ENSMUSG00000008730	20.85	22.51	18.87	16.78	19.11	17.4	18.7	17.74	17.26	19.58	17.62	19.91	Hipk1
ENSMUSG00000008734	192.19	211.5	255.96	277.11	263.97	184.21	258.85	204.46	198.55	317.04	176.08	280.93	Gprc5b
ENSMUSG00000008763	33.67	23.53	33.11	47.97	43.53	35.03	42.06	30.34	57.18	56.88	32.21	75.65	Man1a2
ENSMUSG00000008789	0	0	0	0	0	0	0	0	0	0	0	0	Ceacam5
ENSMUSG00000008813	0	0	0.82	0	0	0	0	0	0	0	0	0.43	Tppp2
ENSMUSG00000008822	91.27	95.31	123.83	86.18	150.38	57.58	96.24	112.16	105.42	135.84	106.02	112.43	Acyp1
ENSMUSG00000008843	0	0	0	0	0	0	0	0	0	0	0	0	Cldn13
ENSMUSG00000008845	7.95	2.91	3.94	5.89	9.16	5.92	6.52	9.1	6.52	5.81	2.95	4.89	Cd163
ENSMUSG00000008855	75.81	19.08	30.94	36.62	27.65	81.64	77.97	42.29	64.21	31.88	54.73	39.39	Hdac5
ENSMUSG00000008859	81.43	37.52	54.86	70.93	67.48	55.64	44.78	72.46	72.25	46.89	67.08	51.06	Rala
ENSMUSG00000008874	0	0	0	0	0	0	0	0	0	0	0	0	Clec3a
ENSMUSG00000008892	109.19	105.46	136.11	85.91	83.73	121.85	98.18	132.37	141.47	71.74	125.21	97.9	Vdac3
ENSMUSG00000008932	0	0	0.52	0	0	0	0	0.73	0	0	0.26	0	Slc1a7
ENSMUSG00000008958	5.38	14.31	15.7	11.73	8.77	11.62	11.91	17.77	17.09	7.1	8.06	9.26	Vps72
ENSMUSG00000008976	13.87	10.41	11.51	9.56	10.58	13.59	10.59	14.66	15.87	11.58	9.38	9.22	Gabpa
ENSMUSG00000008999	15.01	18.01	23.94	23.38	33.78	27.79	31.01	20.92	19.81	21.36	15.83	25.64	Bmp7
ENSMUSG00000009013	209.37	234.99	238.53	253.14	329.38	284.16	226.23	283.36	373.03	256.35	374.75	270.48	Dynll1
ENSMUSG00000009030	28.93	35.41	30.99	26.54	18.87	13.51	17.48	24.02	30.64	22.53	18.09	20.49	Pdcl
ENSMUSG00000009035	71.45	84.34	83.27	94.23	71.53	47.33	84.69	70.61	86.02	56.85	50.85	76.68	Tmem184b
ENSMUSG00000009047	0	0	0	0	0	0	0	0	0	0	0	0	Gm5965
ENSMUSG00000009070	0	3.53	0	0.46	0.81	0	0	0.5	1.83	0	0	0.47	Rsph14
ENSMUSG00000009073	4.8	8.59	12.1	8.71	8.26	17.56	9.52	9.63	9.36	11.64	8.89	10.02	Nf2
ENSMUSG00000009075	63.15	45.46	42.8	33.07	42.4	44.09	47.23	33.5	32.68	37.74	28.98	26.58	Cabp7
ENSMUSG00000009076	26.29	31.07	57.57	37.37	34.58	37.07	35.55	61.61	37.49	28.12	52.29	16.82	Zmat5
ENSMUSG00000009079	32.06	45.79	57.45	42.13	51.79	56.99	54.7	91.34	70.83	38.62	91.5	44	Ewsr1
ENSMUSG00000009090	67.79	83.26	115.76	70.37	61.8	67.58	91.72	138.23	100.98	45.34	109.6	69.81	Ap1b1
ENSMUSG00000009092	0	0	0.63	2.99	1.12	2.42	1.72	0.35	0.63	0.63	0.61	2.62	Derl3
ENSMUSG00000009093	0	0	0	0	0	0	0	0	0	0	0	0	Gstt4
ENSMUSG00000009097	3.87	5.21	0.61	2.66	0	3.79	1.07	1.86	1.17	0.92	0.3	0.58	Tbx1
ENSMUSG00000009108	0	0	0	0.37	1.64	2.42	0	0	0.41	0	0	0.64	Gnat2
ENSMUSG00000009112	12.59	13.06	15.04	11.99	10.46	12.91	10.45	16.63	14.56	9.41	11.11	9.46	Bcl2l13
ENSMUSG00000009114	0	0	0	0	0	0	0	0	0	0	0	0	2610028H24Rik
ENSMUSG00000009115	0	0	0	0	0	0	0	0	0	0	0	0	Spatc1l
ENSMUSG00000009145	0.7	0.58	0	0	0	0	0	0.25	0	0	0	0	Dqx1
ENSMUSG00000009185	1.58	0	0	0.83	0	5.33	1.27	3.09	0	2.78	2.7	1.45	Ccl8
ENSMUSG00000009207	53.43	42.06	61	77.75	58.83	55.48	44.59	47	56.84	88.3	66.31	102.87	Lnpk
ENSMUSG00000009210	0	0	0	0	0	5.18	0.93	0.56	0	0	0	0.53	Prr29
ENSMUSG00000009214	0	0	0.78	0	1.15	0	0.72	0	0.65	1.57	2.29	1.63	Mymk
ENSMUSG00000009216	46.79	33.77	51.85	50.5	71.82	37.7	65.38	52.83	73.71	61.39	62.99	79.81	Fam163b
ENSMUSG00000009246	0	0	0	0	0	0	0	0	0	0	0	0	Trpm5
ENSMUSG00000009248	0	0	0	0	0	0	0	0	0	0	0	0	Ascl2
ENSMUSG00000009281	30.46	8.97	14.63	11.83	14.54	22.17	19.79	12.51	11.33	13.84	7.58	18.5	Rarres2
ENSMUSG00000009291	84.79	95.6	64.37	84.93	82.93	35.46	67.66	45.88	30.16	76.89	34.21	87.12	Pttg1ip
ENSMUSG00000009292	7.94	5.87	11.13	6.74	5.78	6.81	8.2	13.19	6.55	9.83	14.98	14.61	Trpm2
ENSMUSG00000009293	10.46	24.1	21.07	23.8	18.75	17.43	31.18	23.57	18.85	16.16	15.72	14.64	Ube2g2
ENSMUSG00000009350	0	2.69	0.2	0.63	1.87	9.01	1.32	2.26	5.69	2.01	4.89	2.79	Mpo
ENSMUSG00000009356	2.17	3.84	2.68	2.93	1.77	3.67	5.35	1.73	1	4.97	2.91	0.86	Lpo
ENSMUSG00000009376	3.17	2.4	5.5	4.66	5.24	7.08	4.27	2	2.9	5.13	2.3	12.04	Met
ENSMUSG00000009378	2.73	0.39	2.99	4.11	2.41	3.47	4.13	2.51	3.64	3.91	1.76	4.71	Slc16a12
ENSMUSG00000009394	108.57	144.82	220.89	147.01	171.74	146.45	195.28	215.18	190.56	116.62	207.62	153.07	Syn2
ENSMUSG00000009406	5.79	7.92	6.42	8.69	9.67	6.96	6.22	7.37	9.24	5.44	6.61	4.96	Elk1
ENSMUSG00000009418	8.8	17.07	15.84	10.93	9.27	11.06	8.16	14.21	16.24	11.38	12.71	4.15	Nav1
ENSMUSG00000009470	27.04	26.28	42.51	24.78	32.87	22.74	22.52	41.51	34.78	26.31	38.32	22.74	Tnpo1
ENSMUSG00000009471	0	0	0	0	0	0	0	0	0	1.36	0	0	Myod1
ENSMUSG00000009487	0	0	0	0	0	0	0	0	0	0	0	0	Otog
ENSMUSG00000009535	19.79	28.14	28.43	23.48	27.02	20.52	21.81	37.37	32.99	30.15	33	28.5	Rnmt
ENSMUSG00000009545	0.38	0	0	0	0.29	0.28	0	0	0	0	0	0	Kcnq1
ENSMUSG00000009549	115.29	117.1	155.15	183.32	211.34	150.66	155.15	205.14	184.62	121.34	179.46	141.4	Srp14
ENSMUSG00000009551	0	0	0	1.78	1.54	3.32	0	0.96	0	0	0.93	0.45	6330409D20Rik
ENSMUSG00000009555	29.06	26.29	44.44	33.22	35.02	52.69	33.87	41.47	42.33	26.68	34.94	26.67	Cdk9
ENSMUSG00000009563	21.96	17.39	55.24	44.23	51.17	31	42.84	48.72	50.09	34.65	62.12	26.66	Tor2a
ENSMUSG00000009566	0.85	0	2.28	1.78	0.44	3.83	1.83	3.84	0.25	0.77	1.22	0.78	Fpgs
ENSMUSG00000009569	20	26	47.46	26.52	32.03	27.97	37.08	44.76	42.55	14.69	52.75	23.4	Mrtfb
ENSMUSG00000009575	68.14	86.38	109.05	86.34	100.18	88.25	74.54	121.92	92.55	87.42	98.01	82.68	Cbx5
ENSMUSG00000009580	0	0	0	0	0	0	0	0	0	0	0	0	Odam
ENSMUSG00000009585	7.82	0	7.72	4.33	1.3	3.78	10.46	10.83	1.73	6.33	5.82	3.11	Apobec3
ENSMUSG00000009588	0.32	0	0	0	0	0	0	0	0	0	0	0	St6galnac1
ENSMUSG00000009596	0	0.54	1.24	0	0	0	0.76	0	0	0	0	0	Taf7l
ENSMUSG00000009614	2.19	6.04	2.95	3.92	2.86	3.71	4.41	4.91	6.01	2.25	5.61	3.12	Sardh
ENSMUSG00000009621	1.01	2.07	3.43	1.74	0.91	1.14	0.81	2.47	1.79	1.42	1.88	0.65	Vav2
ENSMUSG00000009628	0.42	0.07	0.35	0	0	0.45	0	0.12	0.12	0.11	0.21	0.18	Tex15
ENSMUSG00000009630	84.39	81.74	100.87	79.83	88.14	77.22	80.79	99	106.42	67.3	100.47	79.21	Ppp2cb
ENSMUSG00000009633	2.99	6.81	10.46	7.82	9.35	3.37	14.43	1.46	5.3	2.63	2.56	6.85	G0s2
ENSMUSG00000009640	6.38	14.15	15.21	7.24	13.61	8	11.7	16.49	13.52	8.43	8.8	9.93	Dmap1
ENSMUSG00000009646	0	0	0	0	0	0	0	0	0	0	0	0	Pla2g12b
ENSMUSG00000009647	14.7	18.44	13.18	25.61	22.91	14.65	26.59	25	37.55	21.46	18.03	12.98	Mcu
ENSMUSG00000009654	0	0	0	0	0	0	0	0.15	0	0	0	0	Oit3
ENSMUSG00000009670	0	0	0	0	0	0	0.14	0.26	0	0.16	0	0	Tex11
ENSMUSG00000009681	23.4	8.31	27.7	15.91	10.27	20.86	12.59	17.3	15.87	7.34	16	11.75	Bcr
ENSMUSG00000009687	18.8	7.18	30.72	11.45	25.74	13.21	11.59	22.27	15.47	13.46	13.32	21.42	Fxyd5
ENSMUSG00000009731	1.03	3.22	2.47	2.42	1.81	2.31	3.51	4.14	3.64	3.39	3.95	3.41	Kcnd1
ENSMUSG00000009733	7.44	3.79	5.53	17.81	6.04	10.82	1.87	5.04	8.55	6.99	3.56	5.47	Tfcp2
ENSMUSG00000009734	1.39	0.63	1.15	0.58	0.43	1.29	0.9	0.41	0.49	0.69	0	0	Pou6f2
ENSMUSG00000009739	34.54	19.26	25.04	36.76	31.77	28.56	31.28	24.3	19	29.87	25	32.17	Pou6f1
ENSMUSG00000009741	3.3	5.64	11.85	9.33	9.55	11.15	6.64	7.91	6.73	7.84	9.89	6.21	Ubp1
ENSMUSG00000009772	0.26	0.9	0.93	1.66	0.62	0.3	0.85	0.39	0.7	0	0.45	0.97	Nuak2
ENSMUSG00000009828	2.78	32.02	4.18	7.61	2.66	3.83	6.53	11.47	27.42	3.27	6.61	4.78	Cilk1
ENSMUSG00000009863	144.92	179.23	201.05	163.61	178.47	188.31	181.16	262.81	203.67	118.44	193.17	134.7	Sdhb
ENSMUSG00000009876	0	4.24	0	1.46	1.46	1.05	0.75	0.91	0.82	0.82	2.39	2.13	Cox4i2
ENSMUSG00000009894	145.36	178.18	268.65	190.81	230.88	202.5	311.01	320.36	312.58	157.36	278.54	214.61	Snap47
ENSMUSG00000009900	0	0	0	0	1.1	0	0.38	0	0.42	0	0	0	Wnt3a
ENSMUSG00000009905	23.27	28.24	34.69	50.55	43.83	27.36	27.52	33.94	22.4	45.78	39.02	53.89	Kdsr
ENSMUSG00000009907	21.27	16.6	27.12	19.15	18.12	20.2	21.34	31.42	31.78	17.09	29.41	19.19	Vps4b
ENSMUSG00000009927	291.64	362.01	369.67	313.84	409.1	379.91	336.39	319.17	303.29	240.89	297.26	210.93	Rps25
ENSMUSG00000009941	0	0.57	0	0	0	0	0	0.24	0	0	0	0	Nxf2
ENSMUSG00000009995	8.3	28	28.11	31.38	22.68	20.59	38.84	38.56	22.63	38.32	31.8	25.06	Taz
ENSMUSG00000010021	1.79	0	5.85	1.26	2.47	2.13	3.41	2.42	3.12	0.21	2.7	0.31	Kif19a
ENSMUSG00000010025	7.2	18.39	29.44	15.5	19.4	21.28	19.53	23.38	23.04	20.34	21.51	12.46	Aldh3a2
ENSMUSG00000010044	1.13	0.43	0.99	3.84	0.88	1.27	5.86	3.79	2.91	3.18	1.93	3.52	Zmynd10
ENSMUSG00000010045	9.88	17.71	16.48	25.62	23.22	15.92	22.35	18.65	16.28	25.68	14.91	30.89	Tmem115
ENSMUSG00000010047	3.13	3.2	6.45	12.5	7.51	4.41	6	3.16	3.11	3.51	4.21	7.41	Hyal2
ENSMUSG00000010048	6.44	9.81	2.82	4.43	4.21	7.39	2.6	3.71	4.77	1.96	4.63	1.56	Ifrd2
ENSMUSG00000010051	6.52	12.24	8.73	11.84	16.52	6.07	10.81	10.7	6.12	14.51	10.04	10.04	Hyal1
ENSMUSG00000010054	45.17	44.92	34.49	50.06	55.07	52.65	58.22	53.08	58.63	54.48	52.99	68.78	Tusc2
ENSMUSG00000010057	19.54	22.3	40.41	25.01	26.74	39.66	31.83	44.23	29.28	22.08	38.32	22.09	Nprl2
ENSMUSG00000010064	63.28	55.41	74.22	75.55	91.71	67.91	61.48	63.39	47.73	76.97	64.84	59.38	Slc38a3
ENSMUSG00000010066	67.44	64.37	55.01	118.84	89.59	52.26	67.29	64.86	71.4	145.29	50.84	127.87	Cacna2d2
ENSMUSG00000010067	1.81	1.38	12.72	9.81	7.58	3.41	8.76	8.29	10.24	3.21	8.8	6.94	Rassf1
ENSMUSG00000010080	3.67	4.79	2.99	2.34	1.03	4.14	1.9	2.95	4.42	1.16	2.7	2.05	Epn3
ENSMUSG00000010086	18.77	45.55	56.75	40.16	29.43	34.3	46.03	63.15	52.56	25.86	47.19	20.77	Rnf112
ENSMUSG00000010095	688.52	445.43	446.66	891.42	799.64	536.36	621.31	571.39	658.74	914.75	617.08	1108.93	Slc3a2
ENSMUSG00000010097	12.27	15.61	25.43	20.31	16.35	19.66	18.35	24.05	24.84	15.65	20.26	17.3	Nxf1
ENSMUSG00000010110	42.55	16.41	73.22	65.46	50.49	50.67	38.16	75.96	61.63	42.48	64.44	40.05	Stx5a
ENSMUSG00000010122	7.93	8.07	9.42	7.69	11.27	4.64	11.12	6.33	2.87	13.55	3.27	10.25	Slc47a1
ENSMUSG00000010136	0.78	0	0	0.41	1.83	0.88	0.63	0	0	0	0	1.07	Pifo
ENSMUSG00000010142	0	1.49	0	0	4.73	0	0	0.32	0	1.15	0	0	Tnfrsf13b
ENSMUSG00000010154	2.97	0	2.84	3.67	1.69	1.31	5.01	3.42	3.6	3.8	1.85	1.39	Spire2
ENSMUSG00000010175	3.63	4.66	11.13	6.65	4.98	7.68	4.2	10.55	6.24	7.59	6.8	5.21	Prox1
ENSMUSG00000010205	2.68	3.7	4.11	5.33	3.85	4.16	5.4	4.76	4.56	3.25	2.59	1.85	Raver1
ENSMUSG00000010277	25.81	17.51	34.48	16.62	19.13	23.24	26.26	21.87	25.88	30.23	22.07	32.31	2610507B11Rik
ENSMUSG00000010290	16.78	19.14	14.7	26.36	24.65	19.71	25.9	32.52	23.57	25.86	19.76	25.69	AI597479
ENSMUSG00000010307	22.25	9.23	18.3	21.89	16.9	9.12	20.09	17.82	14.95	21.97	24.83	22.29	Tmem86a
ENSMUSG00000010311	3.28	1.87	0.96	2.59	2.14	6.17	2.82	1.34	0.97	5.34	1.88	3.69	Optc
ENSMUSG00000010342	0	0	0.2	0	0.18	0	0	0.11	1.21	0.2	0	0.76	Tex14
ENSMUSG00000010358	0	1.3	3.01	2.99	0.9	0	3.22	3.08	1.01	4.03	0.49	1.05	Ifi35
ENSMUSG00000010362	7.5	5.97	7.74	4	6.84	1.97	7.5	4.56	5.66	2.25	5.48	3.21	Rdm1
ENSMUSG00000010376	134.7	155.64	129.68	152.12	153.69	128.8	140.13	211.89	140.02	102.23	110.98	120.21	Nedd8
ENSMUSG00000010392	5.86	29.7	34.77	24.88	19.89	20.56	17.3	27.72	24.25	12.61	22.3	17.04	Gosr1
ENSMUSG00000010406	83.75	102.91	121.88	78.94	88.83	74.32	122.47	100.94	125.75	60.14	88.3	40.83	Mrpl52
ENSMUSG00000010435	0	0	0	0	0	0	0	0	0	0	0	0	Spaca7
ENSMUSG00000010453	33.25	68.38	41.74	41.63	34.99	18.43	34.82	34.49	45.69	32.33	54.24	21.91	Kansl3
ENSMUSG00000010461	1.35	4.94	1.93	1.56	1.71	4.81	8.18	1.08	2.16	1.19	10.64	1.24	Eya4
ENSMUSG00000010476	0.3	2.76	3.37	3.78	1.89	0	2.19	3.55	2.14	1.06	1.65	0.97	Ebf3
ENSMUSG00000010505	5.25	8.32	7.04	4.69	4.11	5.41	1.38	9.49	4.16	7.16	3.66	3.73	Myt1
ENSMUSG00000010517	7.72	10.27	12.61	9.7	11.08	10.15	8.29	15.99	10.72	9.51	13.66	9.21	Faf1
ENSMUSG00000010529	0	4.59	2.82	1.69	3.79	0	0	1.18	2.86	0.71	0.69	1.85	Gm266
ENSMUSG00000010538	1.26	0	0	0.66	0	0	0	0.62	0	0	0	0.58	Tsacc
ENSMUSG00000010554	23.15	17.43	36.47	11.24	8.44	10.69	6.82	13.12	12.82	8.79	7.92	7.88	Mettl16
ENSMUSG00000010592	0	0.71	1.64	1.9	0.98	2.11	0.5	0	0.55	1.04	0	2.01	Dazl
ENSMUSG00000010601	0	0	0	0	0	0	0	0	0	0	0	0	Apol7a
ENSMUSG00000010607	10.39	82.96	89.15	82.67	78.12	65.61	98.72	67.13	64.51	85.99	81.86	85.86	Pigyl
ENSMUSG00000010608	12.99	20.54	24.04	26.45	18.02	26.02	28.85	43.85	28.14	22.66	35.95	18.64	Rbm25
ENSMUSG00000010609	18.91	19.03	21.1	23.55	22.44	18.56	26.4	29.87	21.76	35.86	15.24	26.84	Psen2
ENSMUSG00000010651	0	0	0	0	0	0	1.24	2	0	0.77	0	0	Acaa1b
ENSMUSG00000010660	3.76	4.54	11.31	9.19	3.63	4.24	4.27	6.66	8.22	5.25	10.22	2.89	Plcd1
ENSMUSG00000010663	730.37	662.84	691.86	603.57	750.61	577.47	749.31	707.69	597.53	613.5	486.75	544.81	Fads1
ENSMUSG00000010721	29.68	13.84	16.92	22.63	25.46	23.87	17.84	17.68	20	35.26	21.58	44.8	Lmbr1
ENSMUSG00000010751	4.31	5.7	5.7	6.05	0.7	10.19	8.87	7.22	5.89	4.52	6.45	4.78	Tnfrsf22
ENSMUSG00000010755	3.13	7.14	10.77	8.9	6.66	6.81	7.57	12.92	7.54	6.5	7.6	8.36	Cars
ENSMUSG00000010760	0	0	0	0	0	0	0	0	0	0	0	0	Phlda2
ENSMUSG00000010796	0	0	0	0	0	0	0	0	0	0	0	0	Asz1
ENSMUSG00000010797	2.29	2.09	0.8	2.4	1.43	2.07	3.69	0.45	2.03	0.4	0.78	1.05	Wnt2
ENSMUSG00000010803	510.89	365.63	413.33	849.09	897.52	540.17	540.17	499.86	570.05	1207.66	422.97	1311.78	Gabra1
ENSMUSG00000010825	10.42	20.63	12.98	8.27	5.87	7.9	8.13	12.2	8.81	6.17	4.6	7.03	Grid2ip
ENSMUSG00000010830	1.51	1.72	0.66	0.79	2.37	0	0	0	0	0	0.65	2.08	Kdelr3
ENSMUSG00000010841	0	0	0	0	0	0	0	0	0	0	0	0	Cfap97d1
ENSMUSG00000010911	12.13	26.15	28.34	28.24	22.71	24.33	32.04	29.7	20.93	20.78	17.32	26.01	Apip
ENSMUSG00000010914	30.3	51.61	61.88	34.58	44.74	28.58	47.66	49.65	43.9	42.95	48.75	38.47	Pdhx
ENSMUSG00000010936	7.92	22.5	16.48	7.94	10.21	10.48	16.02	19.8	14.73	11.28	9.17	8.8	Vac14
ENSMUSG00000011008	0	0	0	0.16	0	0	0	0	0	0	0	0.28	Mcoln2
ENSMUSG00000011034	1	2.29	2.86	2.5	3.74	0.85	3.03	1.35	1.11	7.3	0.86	4.5	Slc5a1
ENSMUSG00000011096	22.82	26.69	58.64	29.65	27.54	31.29	34.8	29.34	36.06	25.77	32.25	33.26	Akt1s1
ENSMUSG00000011114	24.02	26.48	63.83	37.95	33.17	30.77	31.48	45.05	41.91	29.05	55.11	26.93	Tbrg1
ENSMUSG00000011118	0	0	0	0	0	0	0	0	0	0	0	0	Panx3
ENSMUSG00000011148	5.44	14.07	17.16	9.31	8.53	7.37	14.03	13.32	9.66	8.63	8.39	5.66	Adssl1
ENSMUSG00000011154	0	0	1.11	1.05	2.36	1.43	0	0.31	2.68	1.77	0.54	0	Cfap161
ENSMUSG00000011158	6.67	7.33	8.66	9.44	6	7.8	5.57	8.23	8.77	7.83	7.83	7.72	Brf1
ENSMUSG00000011171	1.14	3.46	1.66	3.5	0.59	3.42	0.61	1.86	3.7	3.67	1.3	4	Vipr2
ENSMUSG00000011179	136.49	116.03	97.65	84.85	83.76	102.7	83.47	159.72	104.68	49.4	120.04	106.77	Odc1
ENSMUSG00000011254	0.68	2.34	3.6	4.3	2.58	5.39	7.73	0.81	2.93	4.21	5.86	5.64	Thg1l
ENSMUSG00000011256	2.55	3.33	4.63	1.72	3.43	1.85	3.38	3.66	3.23	5.78	1.87	4.86	Adam19
ENSMUSG00000011257	9.61	12.29	15.46	9.76	7.7	16.56	8.72	18.27	15.68	16.35	21.84	8.11	Pabpc4
ENSMUSG00000011263	0	0	0.19	0.47	0	0	0	0.33	0.19	0	1.15	0.31	Exoc3l2
ENSMUSG00000011267	1.49	0	0	0.39	0.88	0.84	0.9	0.36	0.66	1.31	0.64	0	Zfp296
ENSMUSG00000011305	0	0	0.63	0.56	0	0.81	0.87	0.35	0	0.32	0	0	Plin5
ENSMUSG00000011306	6.23	5.92	8.41	9.11	6.3	6.15	6.27	12.83	7.37	6.4	8.89	5.48	Sugp1
ENSMUSG00000011349	0	0	0	0	0	0	0	0	0	0	0	0.2	Dmrtc2
ENSMUSG00000011382	3.26	6.19	8.65	4.07	11.99	3.04	7.64	9.25	7.26	4.74	3.19	5.41	Dhdh
ENSMUSG00000011427	2.15	0.74	2.55	3.31	3.45	2.42	1.73	4.6	3.82	2.96	2.48	2.33	Zfp790
ENSMUSG00000011463	0	0	0	1.04	0.31	0	0.64	0	0	0.35	0.34	0.55	Cpb1
ENSMUSG00000011486	0	0	0	0	0	0	0	0	0	0	0	0	Slc25a41
ENSMUSG00000011589	17.08	14.14	12.32	10.17	13.38	12.84	11.06	25.41	16.04	4.13	15.49	10.92	Fsd1
ENSMUSG00000011632	0	0	0	0	0	0	0	0	0	0	0	0	Pinlyp
ENSMUSG00000011658	11.63	14.9	23.99	18.09	23.17	4.42	11.8	25.06	11.36	10.39	15.35	16.72	Fuz
ENSMUSG00000011751	12.08	15.23	11.95	13.47	7.49	13.32	13.28	18.09	13.79	7.43	8.44	6.13	Sptbn4
ENSMUSG00000011752	574.34	747.44	925.2	737.08	779.36	664.43	826.61	1048.84	891.75	523.3	728.12	610.24	Pgam1
ENSMUSG00000011831	6.16	5.19	7.95	7.32	8.22	10.76	7.25	10.45	9.57	7.39	10.9	7.22	Evi5
ENSMUSG00000011832	27.79	57.87	56.14	37.46	31.35	33.24	52.74	53.22	37.75	25.67	30	31.58	Evi5l
ENSMUSG00000011837	11.51	31.8	50.93	19.63	20.82	37.29	33.73	38.32	48.47	12.91	32.59	22.87	Snapc2
ENSMUSG00000011877	32.98	28.27	29.88	19.83	21.11	28.27	37.52	31.39	27.4	18.18	23.64	22.85	Git1
ENSMUSG00000011884	17.04	32.7	29.76	20.18	24.2	23.21	31.18	39.05	23.3	35.55	11.56	23.11	Gltp
ENSMUSG00000011958	13.27	21.14	12.53	25.49	20.5	16.5	30.9	19.02	18.34	30.76	14.62	6.97	Bnip2
ENSMUSG00000011960	5.77	6.59	10.72	6.41	7.24	8.86	5.58	9.16	9.22	7.94	8.11	7.74	Ccnt1
ENSMUSG00000012017	1.18	6.27	2.07	1.28	1.62	2.66	1.19	0.57	1.31	3.11	0.17	2.42	Scarf2
ENSMUSG00000012042	0	0	0	0	0	0	0	0	0	0	0	0	4930579F01Rik
ENSMUSG00000012076	20.19	14.61	32.81	29.72	27.29	25.75	18.38	24.63	32.48	29.03	28.94	26.05	Brms1l
ENSMUSG00000012114	33.99	24.17	33.04	14.46	19.66	26.06	20.65	39.66	43.25	11.01	34.19	15.4	Med15
ENSMUSG00000012117	22.4	45.17	61.22	42.07	51.98	45.97	53.25	60.63	62.58	48.33	44.25	52.6	Dhdds
ENSMUSG00000012123	0.11	0	0	0	0	0	0	0.11	0	0	0	0	Crybg2
ENSMUSG00000012126	2.7	7.31	4.16	1.46	3.18	5.75	2.26	2.02	3.61	1.59	3.09	1.04	Ubxn11
ENSMUSG00000012187	1.6	8.65	0.86	2.11	1.27	0	0.4	0.39	1.17	4.44	0.69	0.6	Mogat1
ENSMUSG00000012211	0	0	0	0	0	0	0	0	0	0	0	0	Tex22
ENSMUSG00000012282	0	0	0	0	0	0	0	0	0	0	0	0	Wnt8a
ENSMUSG00000012296	11.23	23.84	26.32	32.32	11.87	20.35	23.78	17.67	26.29	39.59	22.68	6.19	Tjap1
ENSMUSG00000012350	0	0	0	0	0	0	0	0	0	0	0	0.81	Ehf
ENSMUSG00000012396	0	0	0	0	0	0	0	0	0	0	0	0	Nanog
ENSMUSG00000012405	177.82	228.13	325.32	195.33	211.13	224.64	224.71	234.87	272.76	147.55	237.63	154.25	Rpl15
ENSMUSG00000012422	158.12	101.56	201.19	179.06	176.4	129.56	160.55	166.53	163.74	175.99	147.22	215.86	Tmem167
ENSMUSG00000012428	0	0.4	0.31	1.29	0.28	1.99	1.14	0.69	0	0	0.6	0.81	Steap4
ENSMUSG00000012429	6.28	7.32	16.34	5.02	8.79	2.03	4.66	2.64	2.39	8.68	7.43	2.06	Mplkip
ENSMUSG00000012443	0.16	0	0.14	0.17	0.38	0.18	0.13	0.63	0.57	0.28	0	0	Kif11
ENSMUSG00000012483	16.75	8.82	11.29	16.87	13.12	5.81	19.72	10.09	16	17.02	26.49	11.24	Rpa3
ENSMUSG00000012519	0	0	0	0	0	0	0	0.17	0	0	0	0.16	Mlkl
ENSMUSG00000012520	0	2.87	0.46	0.27	0	0.94	1.35	0.51	0.46	0.92	0.45	0	Phox2b
ENSMUSG00000012535	21.66	16.97	24.03	25.1	29.78	20.5	23.42	40.62	29.38	14.29	34.13	32.67	Tnpo3
ENSMUSG00000012609	10.55	16.3	8.17	14.28	20	24.33	9.5	31.65	16.96	20.18	15.31	14.51	Ttll5
ENSMUSG00000012640	1.81	4.12	6.73	4.37	10.21	8.57	6.56	4.45	2.18	4.9	2.8	5.12	Zfp715
ENSMUSG00000012705	0	0	0	0	0	0	1.1	0	2.41	0	0	0	Retn
ENSMUSG00000012777	0	0	0	0	0	0	0	0	0	0	0	0.31	Acp4
ENSMUSG00000012819	0.87	0.64	0.31	0.77	0.6	1.49	0.86	1.57	0.9	0.72	0.61	0.68	Cdh23
ENSMUSG00000012848	90.92	150.26	183.1	148.24	157.21	113.18	150.03	149.85	113.9	108.71	134.69	94.37	Rps5
ENSMUSG00000012889	0	0	0	0	0	0	0	0	0.26	0	0	0	Podnl1
ENSMUSG00000013033	73.47	77.17	86.5	89.54	65.7	47.25	97.26	61.13	71.22	74.84	58.71	102.4	Adgrl1
ENSMUSG00000013076	50.23	23.62	44.05	14.68	26.89	13.01	16.79	45.1	48.71	22.38	21.93	19.99	Amotl1
ENSMUSG00000013083	0	0	0	0	0	0	0	0	0	0	0	0	2200002J24Rik
ENSMUSG00000013089	82	74.2	141.18	62.95	69.51	99.05	47.37	97.66	101.42	53.39	76	55.26	Etv5
ENSMUSG00000013091	0	0	0	0	0	0	0	0	0	0	0	0	Tmem190
ENSMUSG00000013150	2.3	2.45	2.25	5.39	3.69	3.87	4.62	5.19	2.28	3.4	6.24	2.56	Gfod2
ENSMUSG00000013155	5.51	5.39	11.82	4.6	4.95	6.28	5.09	6.98	5.06	2.82	2.7	1.81	Enkd1
ENSMUSG00000013158	0	0	0	0	0	0	0	0	0	0	0	0	4933405L10Rik
ENSMUSG00000013160	294.12	415.31	536.97	395.71	426.65	402.65	456.43	567.05	479.45	279.27	489.84	331.32	Atp6v0d1
ENSMUSG00000013236	108.61	82.02	100.05	131.97	108.9	101.98	126.15	139	122.37	156.32	128.06	167.49	Ptprs
ENSMUSG00000013275	39.28	42.22	44.35	56.6	45.01	28.92	49.41	45.77	38.01	41.45	31.7	49.34	Slc41a1
ENSMUSG00000013338	0	0	0	0	0	0	0	0	0	0	0	0	Fer1l4
ENSMUSG00000013353	0	0	0	0	0	0	0	0	0	0	0	0	4931406B18Rik
ENSMUSG00000013367	30.13	38.04	28.13	43.78	28.55	25.17	39.63	41.78	25.22	52.43	27.63	34.52	Iglon5
ENSMUSG00000013415	0	0	0	0	0	0	0	0	0	0	0	0	Igf2bp1
ENSMUSG00000013418	0	0	0	0	0	0	0	0.48	0	0	0	0	B4galnt2
ENSMUSG00000013419	7.82	5.76	4.44	7.07	8.84	8.11	8.87	9.05	4.83	7.47	10.1	8.33	Zfp651
ENSMUSG00000013465	10.28	16.91	43.28	11.63	12.22	9.68	23.9	21.72	15.2	10.71	13.36	8.42	Nelfb
ENSMUSG00000013483	0.17	0	0.15	0.09	0.26	0	0.14	0.08	0.15	0	0	0.08	Card14
ENSMUSG00000013495	17.1	11.39	11.66	17.43	15.65	10.51	19.04	11.25	14.18	15.24	20.9	16.18	Tmem175
ENSMUSG00000013523	26.35	28.36	31.71	16.46	18.48	13.28	29.18	42.99	28.29	22.26	17.58	13.85	Bcas1
ENSMUSG00000013539	22.73	23.9	29.07	28.98	20.34	31.17	25.35	34.43	32.51	32.97	33.85	29.33	Tango2
ENSMUSG00000013584	21.18	13.55	21.08	13.61	16.09	18.1	22.49	27.65	16.23	12.44	11.82	15.62	Aldh1a2
ENSMUSG00000013593	165.07	216.66	399.97	193.72	253.86	197.54	216.01	309.9	293.79	217.4	297.57	222.85	Ndufs2
ENSMUSG00000013611	1.89	1.29	0.33	0.2	0.3	0	0	1.11	0	0	0.65	0	Snx31
ENSMUSG00000013622	91.56	107.71	166.72	182	228.97	129.74	163.43	105.1	160.39	233.84	142.22	205.41	Atraid
ENSMUSG00000013629	1.75	3.76	12.76	4.5	2.45	3.13	2.1	7.36	5.94	3.07	6.84	1.87	Cad
ENSMUSG00000013643	0	1.46	0	0	0	0	0	0	0	0	0	0	Lypd8
ENSMUSG00000013646	4.21	0.48	5.9	4.19	3.3	2.85	6.11	4.54	4.11	2.6	5.41	6.19	Sh3bp5l
ENSMUSG00000013653	0	0	0	0	0	0	0	0	0	0	0	0	1810065E05Rik
ENSMUSG00000013662	231.29	240.82	274.41	408.18	385.77	268.39	307.07	303.75	305.16	451.69	302.76	513.58	Atad1
ENSMUSG00000013663	51.27	50.07	48.49	50.9	58.15	57.82	59.13	48.39	69.14	50.57	55.16	67.24	Pten
ENSMUSG00000013668	0	0	0	0	0	0	0	0	0	0	0	0	4933402N03Rik
ENSMUSG00000013698	321.62	313.2	431.29	303.78	326.13	335.62	377.95	333.9	327.72	219.21	284.13	202.08	Pea15a
ENSMUSG00000013701	59.77	68.73	101.46	64.3	99.23	47.04	51.63	52.18	89.77	78.9	76.08	68.81	Timm23
ENSMUSG00000013707	4.36	3.98	2.29	4.56	2.73	0.98	2.11	4.69	5.41	6.14	4.48	0.8	Tnfaip8l2
ENSMUSG00000013736	54.89	52.42	80.81	45.98	58.32	37.61	50.14	86.43	64.9	29.53	75.14	69.63	Trnt1
ENSMUSG00000013766	2.35	8.03	1.03	7.37	10.31	10.58	1.16	0.71	1.28	1.27	3.01	8.08	Ly6g6e
ENSMUSG00000013787	24	27.52	21.79	16.61	16.12	16.48	33.89	34.65	25.08	17.37	26.7	15.06	Ehmt2
ENSMUSG00000013822	144.9	177.72	117.39	110.02	183.04	149.14	128.38	203.96	122.13	114.85	175.33	173.85	Elof1
ENSMUSG00000013833	8.92	7.75	12.4	10.73	13.6	8.09	13.28	13.3	12.05	6.8	13.56	9.17	Med16
ENSMUSG00000013846	13.66	13.92	21.8	17.89	17.2	8.81	16.12	12.42	15.59	11.6	12.12	21.96	St3gal1
ENSMUSG00000013858	74.18	73.07	61.5	77.55	63.99	58.71	81.25	57.68	75.84	80.08	58.05	85.62	Tmem259
ENSMUSG00000013878	11.82	9.45	6.24	14.82	17.89	12.07	11.51	8.33	15.05	16.18	21.33	23.51	Rnf170
ENSMUSG00000013921	244.9	359.53	627.28	400.97	327.42	316.17	341.06	488.69	464.97	316.1	457.74	289.63	Clip3
ENSMUSG00000013928	0	0	0	0	0	0	0	0	0	2.2	0	0	Thap8
ENSMUSG00000013936	1.92	0	0	0	0	1.85	0	0	0	2.08	6.06	0	Myl2
ENSMUSG00000013973	6.71	13.14	20.8	14.65	12.94	8.73	7.48	21.75	44.77	4.09	8.4	11.38	Dedd
ENSMUSG00000013974	0	0	0	0	0	0	0	0	0	0.77	0	1.21	Mcemp1
ENSMUSG00000013997	12.74	7.02	27.82	13.39	22.72	14.32	9.57	22.47	37.44	19.11	24.75	21.09	Nit1
ENSMUSG00000014030	0	0	0.68	0	0	0	0	0	0.71	1.42	0	0	Pax5
ENSMUSG00000014039	2.34	2.9	2.62	5.42	1.17	6.45	1.65	4.03	1.82	1.7	2.13	4.4	Prdm15
ENSMUSG00000014074	5.01	5.04	8.78	4.78	4.39	7.65	6.41	8.37	10.2	4.93	8.84	3.65	Rnf168
ENSMUSG00000014075	11.84	15.19	10.53	15.6	13.02	11.8	21.45	7.29	17.07	8.69	15.45	8.25	Tctex1d2
ENSMUSG00000014077	257.37	215.16	289.66	226.97	320.83	267.33	242.05	281.06	307.11	197.19	242.82	216.66	Chp1
ENSMUSG00000014104	0	0	0	0	0	0	0	0	0	0	0	0	Sval2
ENSMUSG00000014158	0.88	2.12	2.85	4.63	2.11	1.24	1.59	3.65	2.16	1.97	3.31	1.61	Trpv4
ENSMUSG00000014164	11.07	10.36	11.19	11.3	10.67	14.09	9.83	14.18	12.34	5.75	14.83	7.3	Klhl3
ENSMUSG00000014177	24.39	15.26	19.98	29.25	32.05	38.15	32.95	23.49	29.31	36.02	19.54	26.01	Tvp23b
ENSMUSG00000014195	45.84	58.73	97.59	56.22	60.84	99.99	63.52	83.94	82.41	44.11	83.3	45.02	Dnajc7
ENSMUSG00000014198	3.92	4.18	7.72	2.86	5.12	0	5.2	3.62	4.04	11.18	1.21	3.29	Zfp385c
ENSMUSG00000014226	83.53	68.78	63.57	55.97	70.93	75.05	56.45	123.38	67.64	59.22	115.82	75.42	Cacybp
ENSMUSG00000014232	4.38	14.97	28.22	15.71	12.41	12.65	20	14.81	19.41	6.7	21.97	15.03	Cluap1
ENSMUSG00000014243	2.09	9.52	10.05	12.01	14.71	2.35	11.76	11.23	13.88	11.02	8.04	10.06	Zswim7
ENSMUSG00000014245	3.88	8.11	9.62	10.48	9.61	10.93	4.68	9.8	12.61	9.67	9.41	15.42	Pigl
ENSMUSG00000014294	134.59	112.96	149.04	145.81	174.52	104.7	147.04	127.25	127.65	148.5	121.92	90.94	Ndufa2
ENSMUSG00000014301	0	3.22	17.36	2.97	8.85	0	2.29	20.81	14.33	2.48	19.37	15.55	Pam16
ENSMUSG00000014303	0	4.84	3.07	3.84	1	3.38	8.04	2.92	0.85	2.61	2.19	1.37	Glis2
ENSMUSG00000014313	659.7	842	941.24	795.42	1165.5	755.13	922.4	717.86	894.45	777.51	695.92	783.91	Cox6c
ENSMUSG00000014329	0.39	0	1.85	1.01	1.81	1.09	0.31	0.94	2.13	0.51	0.33	1.86	Bicc1
ENSMUSG00000014349	30.08	52.26	48.22	39.73	46.03	41.75	38.01	46.89	37.77	34.64	46.37	37.19	Ube2z
ENSMUSG00000014351	0	0	0	0	0	0	0	0	0	0	0	0	Gip
ENSMUSG00000014353	38.39	19.16	27.32	52.3	43.94	31.46	38.89	39.79	36.46	57.32	38.02	72.04	Tmem87b
ENSMUSG00000014355	12.41	12.58	21.7	11.54	14.4	17.28	12.72	19.73	29.19	9.48	14.17	13.03	Anapc1
ENSMUSG00000014361	33.44	14.26	22.63	38.11	42.07	26.67	26.66	24.97	29.07	36.73	19.53	31.1	Mertk
ENSMUSG00000014402	100.13	169.84	199.29	109.37	145.55	112.91	119.69	123.04	105.36	112.27	103.44	102.73	Tsg101
ENSMUSG00000014418	15.9	7.09	14.21	11.23	15	5.09	3.11	11.23	9.93	5.5	4.79	2.45	Hps5
ENSMUSG00000014426	4.73	10.54	8.69	8.05	4.88	7.86	6.89	13.24	14.44	5.67	8.69	4.26	Map3k4
ENSMUSG00000014444	1.33	1.34	0.93	1.58	1.98	1.12	1.02	0.94	0.71	1.93	1.36	0.98	Piezo1
ENSMUSG00000014453	0	0	0	0	0	0	0	0	0	0	0	0	Blk
ENSMUSG00000014470	4.11	6.25	7.2	7.89	5.9	3.09	7.72	5.37	6.08	3.62	6.45	3.46	Rnf166
ENSMUSG00000014496	8.59	5.75	8.5	5.87	7.76	6.32	6.31	6.67	5.6	7.56	10.96	6.01	Ankrd28
ENSMUSG00000014498	7.81	11.36	16.41	12.62	15.2	5.28	10.89	24.92	13.38	10.59	13.77	12.33	Ankrd52
ENSMUSG00000014503	0.27	0.61	0	0.42	0.63	0	0.22	0.26	0.71	0.47	0.23	0.12	Pkd2l2
ENSMUSG00000014504	21.94	11.26	22.1	13.78	19.76	19.8	21.2	10.74	10.71	15.46	13.16	27.48	Srp19
ENSMUSG00000014529	0	0	0	0.65	0	0	0	0	0	0	0	0	Tmbim7
ENSMUSG00000014542	0	0	0	0	0	0	0	0	0	0	0	0	Clec4f
ENSMUSG00000014543	0	0	0	0	0	0	0	0	0	0.53	0	0	Klra17
ENSMUSG00000014547	1.24	2.36	2.17	3.68	3.24	0.93	4.99	5.46	6.6	7.28	6.72	4.55	Wdfy2
ENSMUSG00000014550	8.12	15.59	10.22	15.89	16.38	7.9	11.23	16.67	9.47	12.39	7.87	8.06	Rbsn
ENSMUSG00000014551	63.5	53.27	78.52	52.32	43.9	55.83	63.94	65.84	53.86	48.52	55.2	41.17	Mrps25
ENSMUSG00000014554	7.08	18.38	18.29	8.68	8.78	15.74	20.3	15.3	10.35	6.32	13.73	17.06	Dguok
ENSMUSG00000014592	65.68	94.1	98.69	58.48	58.07	66.26	82.75	118.71	92.08	48.53	87.28	63.35	Camta1
ENSMUSG00000014599	62.69	37.7	26.13	50.07	41.1	41.63	25.71	41.67	40.84	49.81	31.13	34.88	Csf1
ENSMUSG00000014601	12.41	15.07	19.11	14.99	13.64	14.22	18.06	21.26	19.18	13.75	13.2	15.44	Strip1
ENSMUSG00000014602	239.24	201.18	357.69	138.56	166.83	250.24	253.92	384.9	285.66	148.68	362.9	185.7	Kif1a
ENSMUSG00000014603	0	0	0	1.26	0.94	0.54	0	0	2.12	0	0.82	0	Alx3
ENSMUSG00000014606	48.81	69.75	100.16	111.96	95.76	102.14	138.96	154.21	125.37	78.27	137.07	78.71	Slc25a11
ENSMUSG00000014609	0	0	0	0.53	0	0.38	0	0	0	0	0	0	Chrne
ENSMUSG00000014633	56.36	33.86	90.54	83.13	80.17	71.04	62.93	97.81	85.24	108.3	89.34	98.68	Cmc2
ENSMUSG00000014668	5.54	5.78	1.54	4.08	2.87	9.25	2.95	3.33	7.14	4.8	3.67	3.45	Chfr
ENSMUSG00000014686	0	0	0.34	0	0	0	0	0	0	1.12	0	2.14	Ceacam16
ENSMUSG00000014704	0	0	0	0.23	0	0	0	0	0	0	0.38	0.2	Hoxa2
ENSMUSG00000014725	0	0	0	0	0	0	0.35	0	0	0.19	0	0	Adam28
ENSMUSG00000014747	0	1.59	0	0.24	0.26	0	0	0	0	1.23	0.29	0.21	Ankrd53
ENSMUSG00000014748	14.78	32.78	15.1	26.22	40.52	14.81	26.45	18.49	24.03	32.53	14.77	37.32	Tex261
ENSMUSG00000014763	11.71	22.35	24.06	15.28	16.02	15.61	14.58	21.06	21.73	15.38	20.25	14.28	Fam120b
ENSMUSG00000014767	17.22	28.23	25.29	8.53	19.55	25.79	7.24	36.11	34.32	28.88	29.64	16.5	Tbp
ENSMUSG00000014769	139.42	244.43	299.94	230	237.01	214.19	232.05	226.33	270.22	196.01	245.83	176.54	Psmb1
ENSMUSG00000014771	7.68	6.57	20.59	8.54	12.4	12.44	10.43	11.51	9.79	11.83	13.97	6.39	Pdcd2
ENSMUSG00000014773	3.01	4.98	1.97	2.55	10.25	2.5	1.87	2.83	1.97	4.49	2.38	10.09	Dll1
ENSMUSG00000014776	7.35	13.43	23.83	16.18	24.2	25.72	20.73	18.01	18.92	12.95	17.01	10.13	Nol3
ENSMUSG00000014778	0.56	0.32	0.25	0.99	0.66	0.32	0.79	1.1	0.5	0.12	0.6	0.45	Fhod1
ENSMUSG00000014782	0	0	0	0	0	0	4.74	0.15	0.13	2.99	0	5.4	Plekhg4
ENSMUSG00000014786	6.72	5.54	7.36	7.63	6.87	6.11	8.42	6.03	6.29	8.39	7.84	8.23	Slc9a5
ENSMUSG00000014791	2.09	0	1.46	5.91	1.68	0.8	0.77	1.98	0.84	0.84	0.61	0.53	Elmo3
ENSMUSG00000014813	3.29	2.25	1.15	5.17	4.13	5.94	2.12	3.55	5.84	1.16	3.95	6.65	Stc1
ENSMUSG00000014837	6.39	4.86	4.98	3.53	2.78	2.8	5.44	4.87	5.67	2.19	1.52	5.06	4931428F04Rik
ENSMUSG00000014846	67.26	80.88	84.38	59.49	68.35	77.91	85.65	138.84	83.06	57.63	64.62	42.57	Tppp3
ENSMUSG00000014850	13.79	11.09	11.35	14.35	31.36	14.43	9.45	12.55	19.37	27.26	24.04	40.78	Msh3
ENSMUSG00000014852	0	0	0.28	0.42	0.22	0.13	0.38	0	0.14	0	0.3	0	Adamts13
ENSMUSG00000014856	56.35	51.62	54.99	62.66	60.06	67.72	47.6	62.83	53.27	40.65	64.07	56.83	Tmem208
ENSMUSG00000014859	14.12	10.12	10.6	14.57	11.37	16.83	10.07	20.93	16.37	17.05	17.27	12.59	E2f4
ENSMUSG00000014867	137.71	94.13	137.1	148.02	238.15	129.44	143.32	115.54	138.32	280.35	150.13	285.68	Surf4
ENSMUSG00000014873	8.87	12.29	24.43	19.91	16.88	14.3	26.04	13.34	22.49	15.63	15.2	14.26	Surf2
ENSMUSG00000014905	94.06	94.84	80.47	127.14	139.95	89.65	78.11	76.76	80.22	133.57	102.44	167.1	Dnajb9
ENSMUSG00000014907	8.15	10.19	9.54	8.48	9.19	8.82	5.4	10.94	12.88	9.83	16.96	6.41	Naf1
ENSMUSG00000014932	11.99	8.77	12.93	7.89	9.15	15.61	8.17	9.18	9.55	8.94	9.22	8.05	Yes1
ENSMUSG00000014956	408.85	381.82	502.26	429.46	506	434.12	440.58	536.01	579.26	337.75	543.98	584.23	Ppp1cb
ENSMUSG00000014959	33.08	43.86	45.44	52.53	59.91	41.45	68.1	50.24	56.61	46.93	56.3	45.55	Gorasp2
ENSMUSG00000014980	20.89	20.58	34.93	25.86	20.83	14.01	26	23.71	23.59	15.31	25.22	26.6	Tsen15
ENSMUSG00000015001	0	0	0	0	0.29	0	0	0	0	0	0	0	Oc90
ENSMUSG00000015002	42.49	66.91	53.09	45.37	53.96	48.47	50.09	36.15	46.71	64.99	45.88	34.56	Efr3a
ENSMUSG00000015013	142.83	129.33	163.81	160.85	200.69	168.77	141.52	149.85	189.07	138.76	125.26	150.97	Trappc2l
ENSMUSG00000015016	4.03	8.51	16.05	11.06	8.75	10.86	12.25	15.35	15.42	8.47	10.63	7.84	Acsf3
ENSMUSG00000015023	3.66	12.52	10.32	8.29	11.38	11.9	8.45	16.46	12.8	7.55	18.34	7.26	Ddx19a
ENSMUSG00000015027	9.91	6.2	6.44	15.74	10.52	6.85	13.91	8.3	9.64	13.8	7.39	16.44	Galns
ENSMUSG00000015053	2.77	0.79	7.71	0.54	0.54	1.17	0	2.2	0.31	0.91	0	0.16	Gata2
ENSMUSG00000015083	2.85	0	0	0.5	2.5	0	1.53	0.93	0	0.84	0	1.1	C8g
ENSMUSG00000015085	26.17	23.73	26.74	32.85	39.43	20.81	32.16	22.67	24.71	26.89	23.57	25.89	Entpd2
ENSMUSG00000015087	11.53	12.63	14.14	11.23	9.94	12.75	13.56	18.52	12.07	12.19	17.58	13.45	Rabl6
ENSMUSG00000015090	5614.75	4451.63	5409.42	6708.53	10066	5143.71	6579.81	5570.4	6021.14	6031.26	3650.29	6550.84	Ptgds
ENSMUSG00000015092	24.59	37.82	56.19	46.47	56.96	37.39	66.32	79.05	65.46	39.55	45.8	50.58	Edf1
ENSMUSG00000015093	0	0	1.81	1.81	1.08	3.89	0.56	1.35	1.23	0	1.18	2.22	Clic3
ENSMUSG00000015094	208.88	202.11	168.26	279.35	339.18	203.1	228.14	189.87	213.82	291.77	169.15	333.74	Npdc1
ENSMUSG00000015095	22.11	24.4	25.28	14.46	17.92	16.71	22.21	21.08	26.16	11.78	20.76	15.47	Fbxw5
ENSMUSG00000015112	1.24	1.13	4.33	1.81	1.16	1.95	1.59	3.87	1.97	0.87	2.96	2.16	Slc25a13
ENSMUSG00000015120	290.07	146.53	264.39	291.49	399.76	134.64	291.6	285.67	288.61	348.42	371.43	575.66	Ube2i
ENSMUSG00000015126	15.76	22.04	20.48	17.31	11.55	12.62	22.93	19.67	16.69	10.75	13.94	7.94	Tsr3
ENSMUSG00000015127	9.34	11.69	15.6	10.01	7.78	8.57	12.52	8.89	17.92	2.51	12.74	8.01	Unkl
ENSMUSG00000015133	0.99	0.75	1.74	1.56	1.55	1.49	0.94	1.68	1.64	1.33	0.43	1.52	Lrrk1
ENSMUSG00000015134	0	1.04	0.8	0.68	0	0	3.66	0.32	0.58	0	0.83	0.83	Aldh1a3
ENSMUSG00000015143	16.8	19.8	35.92	22.79	13.64	21.9	19.96	33.78	29.25	12.51	25.43	13.41	Actn1
ENSMUSG00000015149	76.58	103.77	127.61	82.35	106.99	92.4	111.02	155.4	96.52	73.34	109.81	80.51	Sirt2
ENSMUSG00000015165	41.61	71.87	105.69	72.2	71.04	86.93	78.66	92.17	94.38	60.76	92.52	53.78	Hnrnpl
ENSMUSG00000015176	38.11	8.72	23.14	7.88	6.99	11.85	8.13	30.6	30.96	5.26	17.59	8.55	Nolc1
ENSMUSG00000015189	32.14	22.53	26.33	33.33	38.18	25.83	29.78	21.43	31.68	47.73	26.45	50.93	Casd1
ENSMUSG00000015202	3	7.83	4.99	6.75	4.46	2.37	3.87	10.87	6.07	6.6	3.6	5.65	Cnksr3
ENSMUSG00000015214	8.24	6.83	13.44	7.85	11.34	9.74	7.64	13	11.74	9.01	9.62	12.3	Mtmr1
ENSMUSG00000015217	22	11.94	45.62	23.61	20.82	11.26	10.49	23.8	26.83	14.94	24.1	10.36	Hmgb3
ENSMUSG00000015222	526.11	289.01	337.56	449.45	461.4	360.68	462.72	395.01	456.64	376.65	515.84	687.39	Map2
ENSMUSG00000015224	81.1	66.7	87.94	77.32	92.17	75.11	70.47	82.19	67.49	88.21	70.7	69.44	Cyp2j9
ENSMUSG00000015242	0	0	0	0	0	0	0	0	0	0	0	0	Nipsnap3a
ENSMUSG00000015243	20.09	19.09	22.89	35.98	32.82	17.86	20.93	24.39	20.54	24.66	15.99	29.53	Abca1
ENSMUSG00000015247	13.98	29.94	29.37	17.62	29.54	14.11	23.74	20.88	31.98	20.23	21.8	14.72	Nipsnap3b
ENSMUSG00000015289	23.52	25.62	14.98	25.2	25.13	17.57	28.42	24.08	16.37	17.42	18.14	16.2	Lage3
ENSMUSG00000015290	65.77	82.72	94.75	65.7	73.94	85.29	94.87	82.17	102.72	70.37	107.28	88.64	Ubl4a
ENSMUSG00000015291	329.92	493.99	672.05	427.23	393.79	460.35	496.25	610.91	595.29	305.57	525.55	330.94	Gdi1
ENSMUSG00000015305	27.48	34.88	55.24	26.58	25.36	25.05	22.82	54.32	25.44	22.34	39.76	20.63	Sash1
ENSMUSG00000015312	5.45	32.4	15.32	18.74	25.71	20.97	8.81	16.63	25.2	13.44	23.84	14.01	Gadd45b
ENSMUSG00000015314	0	0	1.32	0.53	1.18	0	0	0.24	0.45	0.44	0	0	Slamf6
ENSMUSG00000015316	0	0	0	0	0	0	0	0.23	0	0	0	0	Slamf1
ENSMUSG00000015335	9.78	6.64	9.63	10.56	9.09	7.22	20.67	7.18	5.16	11.84	5.76	9.82	Zdhhc12
ENSMUSG00000015337	16.71	14.61	14.14	12.25	13.09	8.79	13.9	15.54	6.92	9.32	9.54	7.67	Endog
ENSMUSG00000015340	8.47	3.73	2.81	4.53	4.53	2.31	5.7	2.83	3.83	10.36	6.07	3.76	Cybb
ENSMUSG00000015341	24.13	17.04	21.13	19.25	21.6	45.36	12.96	18	21.41	15.18	15.75	16.88	Golga7
ENSMUSG00000015342	17.46	15.26	15.62	25.29	20.95	15.5	17.06	10.37	16.81	28.79	16.55	32.59	Xk
ENSMUSG00000015354	13.58	12.76	8.4	16.11	14.71	13.97	8.69	15.06	9.92	22.52	7.53	15.96	Pcolce2
ENSMUSG00000015355	5.3	2.44	1.87	3.54	5.82	7.1	2.73	5.3	6.6	1.88	1.16	7.77	Cd48
ENSMUSG00000015357	8.34	6.14	19.62	13.64	10.12	12.47	11.7	22.16	14.01	9.48	12.9	10.43	Clpx
ENSMUSG00000015363	21.75	7.62	35.14	7.59	18.35	14.88	7.78	12.21	9.1	12.85	12.04	4.73	Trabd
ENSMUSG00000015365	0	0	0	0	0	0	0	0	0	0	0	0	Mov10l1
ENSMUSG00000015377	13.67	18.52	12.97	15.66	13.16	15.74	15.6	12.13	16.93	11.29	13.91	19.75	Dennd6b
ENSMUSG00000015396	29.55	22.48	20.85	23.64	16.08	16.67	21.16	34.97	20.39	31.81	21.8	27.52	Cd83
ENSMUSG00000015401	2.4	0	0	0	0	0	0	0	0	0	0	0	Cltrn
ENSMUSG00000015405	0.42	0.73	0.28	2.85	2.75	0.23	1.29	1.25	0.57	1.41	1.37	1.76	Ace2
ENSMUSG00000015437	0	0	0	0	0	0	0	0	0	0	0	0.3	Gzmb
ENSMUSG00000015441	0	0	0	0	0	0	0	0	0	0	0	0	Gzmf
ENSMUSG00000015443	0	0	0	0	0	0	0	0	0	0	0	0	Gzmn
ENSMUSG00000015452	0	0.49	0	0	0	0	0.4	0	0.44	1.14	0	0.39	Ager
ENSMUSG00000015461	13.55	17.83	21.71	15.12	14.09	10.29	16.78	21.98	25.95	15.99	15.55	20.92	Atf6b
ENSMUSG00000015467	0.62	0	0.54	1.84	2.91	0	0.5	0.61	0.55	0	3.19	0.85	Egfl8
ENSMUSG00000015468	0.69	0.49	3.27	0.27	0.47	4.08	2.79	0.68	1.07	0.45	0.37	0.24	Notch4
ENSMUSG00000015474	36.48	53.57	42.91	69.32	73.76	36.72	42.91	34.68	44.83	57.32	45.49	75.11	Ppt2
ENSMUSG00000015476	21.43	46.46	61.94	38.15	34.84	45.32	58.26	47.48	58.94	21.7	52.32	22.88	Prrt1
ENSMUSG00000015478	13.35	22.33	23.38	20.5	25.09	23.08	27.23	20.04	24.47	11.75	17.53	15.12	Rnf5
ENSMUSG00000015484	2.85	0	0.83	2.49	1.49	0	0	0.46	0.84	0	0.81	0.44	Fam163a
ENSMUSG00000015488	12.76	17.96	22.52	34.74	29.83	15.8	24.4	22.97	43.05	25.79	17.85	38.66	Cacfd1
ENSMUSG00000015501	12.99	9.24	11.04	5.66	10.54	17.74	7.25	13.65	16.34	8.7	13.88	8.26	Hivep2
ENSMUSG00000015519	0	0	0	0	0	0	0	0	0	0	0	0	2310057J18Rik
ENSMUSG00000015522	9.53	28.47	9.31	12.28	5.05	3.67	6.35	7.05	17.08	12.88	15.55	4	Arnt
ENSMUSG00000015533	0	0	0.25	0.52	0	0	0.11	0.07	0.13	0.13	0.24	0.13	Itga2
ENSMUSG00000015536	101.75	130.95	124.62	105.46	132.23	118.33	106.45	90.54	132.12	115.28	132.63	127.23	Mocs2
ENSMUSG00000015542	8.76	11.54	23.03	10.94	8.98	18.25	10.86	14.52	13.16	11.87	21.94	6.5	Nat9
ENSMUSG00000015568	12.95	11.18	10.12	18.7	19.2	14.61	16.92	12	8.07	17.26	10.79	16.88	Lpl
ENSMUSG00000015575	94.39	96.07	118.33	80.88	126.77	73.06	90.94	89.11	98.52	105.8	91.18	83.52	Atp6v0e
ENSMUSG00000015579	0	0	0	0	0	0	0	0	0	0	0	0	Nkx2-5
ENSMUSG00000015597	1.9	13.6	6.77	6.32	7.06	6.89	2.52	10.34	13.39	5.36	5.21	6.93	Zfp318
ENSMUSG00000015599	16.96	16.68	16.34	13.04	14.48	17.12	20.02	20.43	17.12	14.96	15.39	9.91	Ttbk1
ENSMUSG00000015605	2.31	2.26	4.42	3.53	10.48	7.54	6.68	3.55	11.92	1.48	11.12	3.18	Srf
ENSMUSG00000015619	2.68	1.55	3.61	3.55	1.02	1.48	0.6	0.92	1.33	0.66	0	1.2	Gata3
ENSMUSG00000015627	0	0	0	0	0	0	0	0	0	0	0	0	Gata5
ENSMUSG00000015647	1.68	1.87	1.81	3.1	2.67	1.69	2.53	1.72	2.22	2.68	1.56	1.63	Lama5
ENSMUSG00000015652	4.37	11.79	7.87	3.56	19.7	5.05	1.21	1.46	2.67	4.27	2.51	4.1	Steap1
ENSMUSG00000015653	18.1	11.16	24.73	15.55	22.93	9.8	19.26	17.37	17.02	25.03	9.89	26.61	Steap2
ENSMUSG00000015656	386.16	603.69	997.21	445.74	425.54	629.78	499.71	1141.55	821.71	355.27	1021.54	448.45	Hspa8
ENSMUSG00000015659	6.13	4.66	5.46	7.35	5.66	7.77	4.52	9.62	9.96	8.99	3.94	8.46	Serac1
ENSMUSG00000015665	0	0	0	0	0	0	0	0	0	0	0	0	Awat1
ENSMUSG00000015668	63.06	105.35	96.65	66.04	96.15	57.15	70.74	94.82	99.9	42.64	99.35	61.02	Pdzd11
ENSMUSG00000015671	92.92	93.35	99.6	97.67	111.9	104.02	75.4	108.64	87.98	73.28	87.32	85.02	Psma2
ENSMUSG00000015672	25.75	72.35	27.62	34.69	54.49	35.17	37.24	36.14	28.18	24.16	28.67	24.43	Mrpl32
ENSMUSG00000015697	4.25	3.67	6.99	6.6	5.75	4.94	5.5	8.76	8.45	4.65	4.85	3.49	Setdb1
ENSMUSG00000015702	0	17.46	0	8.58	0.37	0	0.77	2.08	1.27	0.84	0	1.76	Anxa9
ENSMUSG00000015709	97.03	88.03	145.97	83.18	72.6	81.05	94.87	141.53	95.38	66.34	114.68	63.76	Arnt2
ENSMUSG00000015711	14.24	19.58	13.75	15.1	10.87	10.3	12.35	21.81	18.46	8.04	16.89	11.57	Prune1
ENSMUSG00000015714	169.54	119.91	136.64	224.36	164.62	155.74	168.89	178.04	152.31	203.34	111.19	169.28	Cers2
ENSMUSG00000015721	0	0	0	0.09	0	0.96	0	0.23	0.15	0	0	0	Nlrp5
ENSMUSG00000015733	146.4	168.99	239.91	165.29	195.33	187.06	201.75	185.35	234.41	153.61	243.47	184.36	Capza2
ENSMUSG00000015745	7.87	8.54	11.53	6.54	7.83	13.22	6.2	14.02	12.18	8.92	11.23	11.78	Plekho1
ENSMUSG00000015747	15.49	17.33	27.64	17.59	17.17	19.44	21.18	20.03	21.52	13.89	26.03	16.24	Vps45
ENSMUSG00000015748	4.33	11.82	3.43	8.96	2.68	6.51	9.16	8.46	14.88	6.82	2.8	4.59	Prpf3
ENSMUSG00000015749	63.96	111.7	152.63	92.27	133.89	149.33	120.05	122.78	121.06	93.69	139.66	109.6	Anp32e
ENSMUSG00000015750	135.29	96	115.99	104.55	99.44	115.81	120.78	103.22	98.65	117.64	55.22	117	Aph1a
ENSMUSG00000015755	5.55	4.13	3.59	4.92	5.86	4.08	2.72	3.31	6.42	4.67	6.2	5.09	Tab2
ENSMUSG00000015757	14.85	15.92	14.45	16.17	14.89	34.35	22.65	13.72	18.82	8.46	16.77	20.44	Ppil4
ENSMUSG00000015759	299.72	207.75	245.99	329.77	365.55	288.49	318.22	281.45	290.07	421.47	292.77	493.45	Cnih1
ENSMUSG00000015766	9.67	17.99	36.74	15.15	11.72	14.73	22.7	38.13	16.34	10.86	22.51	6.37	Eps8
ENSMUSG00000015776	26.58	21.13	39.83	45.3	28.49	22.06	38.45	52.16	30.72	22.11	25.47	26.08	Med22
ENSMUSG00000015787	0	0	0	0	0	0	0	0	0	0	0	0	Abo
ENSMUSG00000015790	50.97	180.49	165.46	125.12	90.26	127.46	109.1	77.75	110.15	75.5	66.13	76.19	Surf1
ENSMUSG00000015804	40.47	21.51	26.88	28.94	48.61	31.51	29.7	29.92	25.35	19.01	24.65	34.43	Med28
ENSMUSG00000015806	193.52	255.33	276.64	215.27	156.68	210.24	202.75	386.9	247.16	153.3	195.65	138.48	Qdpr
ENSMUSG00000015812	0	0	4.43	6.18	1.32	1.9	0	4.67	2.7	0	1.44	0	Gnrh1
ENSMUSG00000015829	31.92	47.5	33.33	45.71	40.69	24.33	37.04	45.14	38.76	56.31	40.3	76.36	Tnr
ENSMUSG00000015837	178.8	223.03	376.69	241.94	228.63	229.44	240.41	442.7	306.93	224.23	287.68	208.65	Sqstm1
ENSMUSG00000015839	11.45	14.65	25.19	14.62	12.9	17.32	12.14	23.24	17.34	13.52	15.31	12.18	Nfe2l2
ENSMUSG00000015843	2.9	0	3.76	2.06	4.77	1.21	2.6	5.47	5.4	5.99	5.52	2.8	Rxrg
ENSMUSG00000015846	8.89	22.25	15.61	13.33	19.83	12.34	11.13	19.38	8.83	8.1	13.61	9.61	Rxra
ENSMUSG00000015850	4.05	9.62	8.14	11.29	7.28	5.18	11.14	7.3	8.24	12.32	4.03	12.86	Adamtsl4
ENSMUSG00000015852	43.94	21.33	35.21	37.74	51.11	41.07	43.56	36.07	41.4	37.03	24.87	47.85	Fcrls
ENSMUSG00000015854	0	0	0	0	0	0	0	0	0	0	0	0	Cd5l
ENSMUSG00000015869	26.49	27.4	37.18	35.67	29.22	24.18	38.34	40.1	34.24	32.47	25.52	22.78	Prpsap1
ENSMUSG00000015879	0	0.41	1.56	1.96	0.98	2.01	1.72	0.96	1.11	1.57	1.98	0.82	Fam184b
ENSMUSG00000015880	0	0	0	0.35	0.39	0	0.27	0.08	0.15	0	0.14	0	Ncapg
ENSMUSG00000015882	12.97	4.87	16.94	16.9	27.71	21.8	7.63	24.46	21.64	25.42	16.46	16.21	Lcorl
ENSMUSG00000015889	14.46	15.57	28.92	16	15.61	17.24	21.54	27.26	23.73	9.85	24.31	14.66	Lta4h
ENSMUSG00000015890	0	0	0.68	0	0	0	0.31	0	0	0	0	0	Amdhd1
ENSMUSG00000015932	229.85	358.11	396.7	283.7	282.97	339.87	306.49	399.08	426.72	204.13	303.63	201.36	Dstn
ENSMUSG00000015937	26.81	25.34	40.77	26.28	32.4	24.07	28.79	43.76	28.06	23.22	27.82	17.92	Macroh2a1
ENSMUSG00000015942	2.34	10.91	5.84	4.69	17.75	16.66	5.36	6.97	9.78	9.39	12.15	7.29	Gtf2ird2
ENSMUSG00000015943	8.04	11.8	16.1	16.84	15.3	2.59	17.58	21.38	22.43	12.14	7.87	13.19	Bola1
ENSMUSG00000015944	51.45	39.89	46.37	49.95	64.95	46.76	48.28	63.34	41.66	43.99	43.21	50	Castor2
ENSMUSG00000015947	2.86	4.2	2.51	8.37	5.08	7.03	7.66	7.81	5.67	5.04	2.8	6.2	Fcgr1
ENSMUSG00000015950	2.63	5.31	6.3	3.55	4.98	4.44	2.73	7.67	6.39	3.08	3.63	2.53	Ncf1
ENSMUSG00000015957	0	0	2.69	1.71	1.28	0	1.12	0.46	4.2	1.36	2.77	5.1	Wnt11
ENSMUSG00000015961	28.36	47.28	47.12	33.88	41.01	46.75	32.5	51.62	46.12	29.46	44.85	36.73	Adss
ENSMUSG00000015962	0	0	0	0	0	0	0	0	0	0	0	0	1700016C15Rik
ENSMUSG00000015966	0	0.38	0.87	1.22	1.04	0	0	1.13	2.08	2.97	1.93	1.07	Il17rb
ENSMUSG00000015968	3.18	3.28	7.32	3.2	6.55	8.42	4.19	4.08	11.57	6.91	3.86	4.64	Cacna1d
ENSMUSG00000015970	1.96	1.28	1.96	1.32	2.19	2.52	2.93	3.29	2.23	2.71	2.64	1.67	Chdh
ENSMUSG00000015971	15.24	35.11	26.22	19.88	12.98	18.69	26.48	27.35	29.41	16.71	22.44	18.11	Actr8
ENSMUSG00000015980	7.75	5.45	3.67	2.63	1.31	1.89	12.38	4.44	2.83	2.42	1.44	2.11	Lrrc27
ENSMUSG00000015981	60.63	64.62	91.4	66.82	87.33	73.47	80.44	80.81	90.22	48.72	97.4	73.53	Stk32c
ENSMUSG00000015994	21.44	26.96	41.39	29.33	26.06	29.12	26.08	31.71	33	22.35	24.37	28.74	Fnta
ENSMUSG00000016018	10.82	11.42	21.64	9.3	12.52	15.12	12.75	17.16	14.9	8.82	16.46	10.6	Mtrex
ENSMUSG00000016024	24.4	24.47	19.65	33.61	60.05	22.76	20.94	24.25	26.94	22.49	20.49	30.67	Lbp
ENSMUSG00000016028	0.81	0.95	1.1	1.31	1.3	2.81	1.22	0.62	0.84	0.2	4.28	0.91	Celsr1
ENSMUSG00000016087	0.73	0	2.7	1.92	2.3	0.41	0.59	3.05	0.98	0.97	0.67	1.08	Fli1
ENSMUSG00000016128	8.7	3.27	3.83	2.48	2.23	3.92	2.04	6.06	3.92	1.67	3.38	1.81	Stard13
ENSMUSG00000016150	11.79	12.1	13.33	17.18	15.17	12.74	12.56	18.98	12.22	16.83	16.47	23.56	Tenm1
ENSMUSG00000016179	6.46	23.88	21.23	17.52	17.44	22.1	15.97	27.57	27.24	9.85	23.01	10.27	Camk1g
ENSMUSG00000016181	8.49	2.49	4.03	5.54	1.43	3.13	2.73	4.98	3.94	5.59	3.8	3.11	Utp25
ENSMUSG00000016194	91.64	146.58	104.11	118.33	142.56	109.17	106.06	97.08	68.35	241.87	76.46	180.71	Hsd11b1
ENSMUSG00000016200	11.34	2.75	5.7	4.59	7.34	10.48	3.94	2.6	4.23	7.5	3.98	4.96	Syt14
ENSMUSG00000016206	4.42	3.38	0.43	5.68	4.26	3.51	5.12	10.51	3.47	5.6	1.71	4.08	H2-M3
ENSMUSG00000016239	2.64	5.58	10.84	7.33	6.79	4.57	6.77	7.83	9.31	3.33	6.48	5	Lonrf3
ENSMUSG00000016252	360.06	361.39	450.5	395.51	517.49	448.88	405.59	385.72	456.37	360.01	278.3	338.17	Atp5e
ENSMUSG00000016253	23.12	21.55	45.93	25.69	17.23	16.54	23.17	28.85	27.27	13.16	30.44	26.16	Nelfcd
ENSMUSG00000016255	0	0.42	0	0.38	0	1.24	0.3	0.54	0.33	0	0.63	2.19	Tubb1
ENSMUSG00000016256	87.33	84.35	100.41	136.62	183.41	122.67	119.1	91.54	101.25	135.88	78.02	121.79	Ctsz
ENSMUSG00000016257	48.9	32.73	57.8	41.9	36.84	33.2	31.45	43.05	32.2	26.15	37.38	40.53	Prelid3b
ENSMUSG00000016262	3.3	13.74	6.71	5.73	5.18	5	0.89	9.65	4.66	3.84	7.12	6.23	Sertad4
ENSMUSG00000016283	0	0	0	0	0	0	0	0	0	0	0	0	H2-M2
ENSMUSG00000016308	39.37	49.56	63.02	45.87	55.67	31.18	46.13	30.72	36.22	34.18	42.91	44.58	Ube2a
ENSMUSG00000016319	294.61	364.97	374.04	318.31	319.93	322.38	314.33	532.83	339.41	241.54	378.08	295.83	Slc25a5
ENSMUSG00000016327	0	0	0	0	0	0	0	0	0	0	0	0	Atp1b4
ENSMUSG00000016344	41.85	53.91	47.3	61.5	56.05	39.59	73.94	29.74	62.29	24.97	34.69	35.34	Ppdpf
ENSMUSG00000016346	31.92	31.92	25.33	41.78	38.28	34.88	50.21	38.43	44.4	39.15	40.14	36.53	Kcnq2
ENSMUSG00000016349	341.34	545.14	695.15	532.64	483.18	517.52	549.88	740.46	606.96	411.32	613.03	403.81	Eef1a2
ENSMUSG00000016356	0	0	0.34	0.34	0	0.15	0.21	0.38	0.23	0.12	0.45	0.06	Col20a1
ENSMUSG00000016382	30.73	42.62	65.59	43.98	44.01	60.03	49.51	84.63	62.06	39.78	68.09	46.37	Pls3
ENSMUSG00000016386	16.16	15.54	9.1	12.09	14.47	14.97	11.16	13.84	15.87	13.72	18.29	15.11	Mpped2
ENSMUSG00000016409	1.99	5.46	8.73	6.26	2.81	3.6	7.06	5.46	6.72	5.27	5.8	2.93	Nkap
ENSMUSG00000016427	590.99	825.44	676.01	607.9	761.2	593.06	616.63	417.03	645.63	527.87	572.92	509.97	Ndufa1
ENSMUSG00000016458	0	0	0	0	0	0	0	0	0	0	0	0	Wt1
ENSMUSG00000016477	5.32	7.86	6.04	4.38	11.95	9.99	10.13	8.19	5.35	7.37	10.96	10	E2f3
ENSMUSG00000016481	21.87	17.06	23.16	30.84	31.45	29.69	31.1	21.58	30.4	34.39	24.39	39.61	Cr1l
ENSMUSG00000016487	15.77	13.73	9.75	7.13	7.59	14.67	10.97	30.12	14.71	7.6	10.96	14.73	Ppfibp1
ENSMUSG00000016493	0	0	0	0.29	0	0	0	0	0	0	0	0	Cd46
ENSMUSG00000016494	12.64	13.84	22.13	40.66	43.44	35.37	26.05	13.36	30.89	38.46	33.52	42.27	Cd34
ENSMUSG00000016495	64.53	58.16	94.46	44.97	59.98	86.16	61.5	63.28	66.91	59.62	79.65	80.66	Plgrkt
ENSMUSG00000016496	2.26	1.29	1.98	3.84	1.33	2.55	0.91	0.55	2.5	1.49	2.42	2.85	Cd274
ENSMUSG00000016498	0	0	0	0	0	0	0	0	1.17	0.58	0	0	Pdcd1lg2
ENSMUSG00000016503	2.41	3.1	5.06	3.02	7.16	2.55	8.53	4.01	4.27	7.21	7.01	7.96	Gtf3a
ENSMUSG00000016510	1.41	9.78	3.87	4.34	10.32	11.54	9.3	9.91	12.82	3.89	3.04	6.1	Mtif3
ENSMUSG00000016520	2.19	1.39	1.06	1.53	1.52	2.74	1.41	2.86	1.51	1.93	2.5	1.34	Lnx2
ENSMUSG00000016524	0	0	0	0	0	0	0	0	0	0	0	0	Il19
ENSMUSG00000016526	6.43	3.89	1.49	2.83	4.25	4.91	6.91	2.23	2.52	3.77	3.41	1.83	Dyrk3
ENSMUSG00000016528	7.27	18.54	29.87	17.24	18.17	11.1	26.61	22.2	29.5	22.17	23.18	20.83	Mapkapk2
ENSMUSG00000016529	0	0	0	0	0	0	0	0	0	0	0	0	Il10
ENSMUSG00000016534	146.95	107.7	115.14	203.91	239.23	166.17	144	113.84	149.09	258.06	129.62	223.23	Lamp2
ENSMUSG00000016541	144.27	233.55	346.64	181.27	201.69	211.19	212.43	343.26	282.66	142.74	273.51	169.41	Atxn10
ENSMUSG00000016552	18.83	18.62	12.97	28.93	21.44	17.28	20.43	15.61	16.71	29.63	17.42	29.29	Foxred2
ENSMUSG00000016554	34.32	42.96	61.17	31.8	26.17	37.68	37.67	69.58	46.34	30.49	47.09	26.92	Eif3d
ENSMUSG00000016559	237.13	365.57	535.93	309.51	317.17	284.43	333.55	414	339.7	298.48	316.1	274.64	H3f3b
ENSMUSG00000016619	8.54	6.9	15.27	9.5	14.22	7.63	8.03	16.55	11.68	11.6	10.37	6.7	Nup50
ENSMUSG00000016624	2.81	1.27	2.45	2.01	1.64	3.46	2.81	0.86	1.99	1.97	2.99	1.55	Phf21b
ENSMUSG00000016626	0	0	0	0	0	0	0	0	0	0	0	0	Nlrp14
ENSMUSG00000016637	54.44	37.61	41.43	24.76	30.76	42.93	31.66	44.09	43.28	20.81	36.49	18.07	Ift27
ENSMUSG00000016664	47.53	79.42	96	68.04	48.4	44.84	53.36	91.67	101.01	69.14	57.98	42.51	Pacsin2
ENSMUSG00000016756	0	0	0.34	0	0	0	0	0	0	0	0	0.13	Cmah
ENSMUSG00000016757	8.65	16.96	11.07	9.49	8.66	10.66	12.64	8.12	13.27	4.87	12.97	6.52	Ttll12
ENSMUSG00000016758	0	0	0	0	0	3.28	0	0	2.58	0	0	0	Bik
ENSMUSG00000016763	19.2	10.13	12.55	23.13	19.56	14.75	22.58	12.89	17.07	22.74	21.97	31.13	Scube1
ENSMUSG00000016831	26.94	33.81	38.46	26.24	25.96	32.82	25.61	34.3	27.49	23.49	30.93	21.9	Tox4
ENSMUSG00000016833	78.63	66.76	76.04	80.95	117.95	75.96	63.14	55.65	83.26	79.73	86.68	111.04	Mrps18c
ENSMUSG00000016918	26.82	26.54	26	59.38	48.78	19.85	37.3	33.14	28.05	70.59	24.08	49.46	Sulf1
ENSMUSG00000016921	29.6	43.18	62.93	34.61	29.65	43.59	40.64	57.35	53.47	35.47	41.15	27.51	Srsf6
ENSMUSG00000016933	46.95	45.81	43.04	28.86	25.67	50.26	45.53	82.76	44.82	32.83	52.18	24.63	Plcg1
ENSMUSG00000016940	7.44	4.24	16.85	10.06	12.14	10.49	8.99	15.57	18.15	10.05	4.81	6.83	Kctd2
ENSMUSG00000016942	0	0	0	0	0.22	0	0	0	0	0	0	1.37	Tmprss6
ENSMUSG00000016946	25.66	22.94	15.18	11.26	21.19	13.3	10.05	14.6	11.07	7.33	19.01	14.97	Kctd5
ENSMUSG00000016982	0	0	0	0	0	0	0	0.17	0	0	0	0	Pom121l2
ENSMUSG00000016984	0.57	1.74	0.84	0.9	1.35	0.43	0.77	1.31	0.17	0.5	1.31	1.23	Etaa1
ENSMUSG00000016995	10.58	4.27	7.26	11.48	6.7	3.22	9.69	6.94	8.06	9.42	5.95	13.87	Matn4
ENSMUSG00000016998	0	0	0	0	0	0	0	0	0	0	0	0	Svs4
ENSMUSG00000017000	0	0	0	0	0	0	0	0	0	0	0	0	Svs6
ENSMUSG00000017002	0	0	0	0	0	0	0	0	0	0	0	1.73	Slpi
ENSMUSG00000017003	0	0	0	0	0	0	0	0	0	0	0	0	Svs3a
ENSMUSG00000017004	0	0	0	0	0	0	0	0	0	0	0	0	Svs5
ENSMUSG00000017007	0	0.37	0	0.84	0	0	0	0	0	0	0.28	0.59	Rbpjl
ENSMUSG00000017009	365.06	304.26	409.45	393.38	422.93	355.82	476.1	328.01	339.76	368.75	224.27	367.78	Sdc4
ENSMUSG00000017049	0	0	0	0	0	0	0	0	0	0	0	0	Ccdc70
ENSMUSG00000017057	8.59	4.01	7.86	9.4	22.32	5.72	4.09	7.26	11.08	11.34	10.7	19	Il13ra1
ENSMUSG00000017064	0	0	0	0	0	0	0	0	0	0	0	0	Prl5a1
ENSMUSG00000017119	37.01	56.99	65.92	39.2	47.23	60.31	54.85	79.64	64.61	35.87	63.37	46.63	Nbr1
ENSMUSG00000017132	27.4	26.52	29.33	53.16	19.28	25.75	38.45	31.5	38.65	45.92	29.16	22.69	Cyth1
ENSMUSG00000017144	7.33	10.01	7.71	6.28	10.69	11.27	3.76	14.03	10.67	5.87	7.42	7.04	Rnd3
ENSMUSG00000017146	2.13	0.42	0.82	0.24	0	0	0.37	0.14	0.58	0	0.08	0.13	Brca1
ENSMUSG00000017165	0	0	0	0	0	0	0	0	0	0	0	0	Gast
ENSMUSG00000017167	157.78	129.95	99.44	198.15	166.46	127.79	170.61	130.1	147.32	242.05	142.45	230.33	Cntnap1
ENSMUSG00000017176	16.54	31.82	25	28.58	23.85	17.07	23.51	35.17	34.36	26.71	23.22	15.77	Nt5c3b
ENSMUSG00000017188	182.01	181.4	219.09	166.29	223.95	153.04	196.28	168.69	228.9	187.28	174	194.89	Coa3
ENSMUSG00000017195	0	0	0	0	0	0	0.52	0	0	0.57	0	0	Zpbp2
ENSMUSG00000017204	0	0	0	0	0	0	0.6	0	0	0	0	0	Gsdma
ENSMUSG00000017210	17.69	28.97	27.85	21.17	22.08	20.62	28.7	30.89	29.42	13.4	31.18	18.04	Med24
ENSMUSG00000017211	0	0	0	0	0	0	0	0	0	0	0	0	Gsdma2
ENSMUSG00000017221	81.62	82.09	125.34	86.5	88.09	117.66	91.27	146.29	104.48	75.71	136.53	89.01	Psmd3
ENSMUSG00000017264	14	14.64	21.33	17.81	11.88	15.89	14.09	25.99	23.29	10.96	22.15	10.27	Exosc10
ENSMUSG00000017286	266.92	207.6	266.16	147.04	241.63	300.98	195.38	375.73	316.51	164.52	346.05	217.51	Glod4
ENSMUSG00000017288	44.11	36.46	31.16	29.53	27.07	29.62	21.3	49.62	28.67	28.26	43.47	28.12	Vps53
ENSMUSG00000017291	27	13.97	19.97	20.24	24.83	26.29	15.4	19.86	24.1	22.3	20.38	25.4	Taok1
ENSMUSG00000017299	17.53	18.33	20.62	27.8	20.01	22.04	21.79	23.55	25.33	23.82	21.46	16.33	Dnttip1
ENSMUSG00000017300	0	0	0	0	0	0	0.8	0	0	0	0	0	Tnnc2
ENSMUSG00000017307	12.36	6.97	15.31	20.71	14.59	3.47	12.81	10.3	13.77	9.6	8.79	5.89	Acot8
ENSMUSG00000017309	1.29	0	0.57	0	0.45	0	0	0	0	0	0	0.52	Cd300lg
ENSMUSG00000017310	0	0	0	0	0	0	0	0	0	0	0	0	Spint4
ENSMUSG00000017311	0	0	0	0	0	0	0	0	0	1.37	0	0	Pyy
ENSMUSG00000017314	22.61	40.94	43.04	33.16	27.64	40.47	41.04	54.77	42.97	23.37	55.02	31.16	Mpp2
ENSMUSG00000017316	0	0	0	0	0	0	0	0	0	0	0	0	Ppy
ENSMUSG00000017344	190.6	120.81	155.68	266.14	287.21	160.16	215.32	159.1	190.36	297.19	137.1	268.01	Vtn
ENSMUSG00000017376	10.91	10.63	16.34	8.98	13.37	19.15	11.31	6.9	19.23	17.79	10.67	10.08	Nlk
ENSMUSG00000017386	1.06	2.01	0.93	1.48	1.38	2.39	4.55	2.59	0.94	0.31	1.51	0.97	Traf4
ENSMUSG00000017390	1532.79	2182.11	2934.63	1590.01	1853.48	1929.13	2109.53	3624.72	1771.62	1218.74	1757.99	1168.26	Aldoc
ENSMUSG00000017400	5.67	18.27	14.81	14.44	10.48	14.09	15.68	11.37	15.46	8.68	12.18	7.79	Stac2
ENSMUSG00000017404	410.35	399.18	551.03	410.63	406.52	373.06	467.38	543.43	510.43	317.56	458.01	338.08	Rpl19
ENSMUSG00000017405	6.3	2.46	6.75	4.1	3.69	2.43	1.35	1.56	8.27	2.75	7.97	2.81	Nek8
ENSMUSG00000017412	32.11	47.16	45.81	49.84	42.67	45.11	46.22	45.07	58.72	42.95	45.89	45.39	Cacnb4
ENSMUSG00000017417	50	42.45	40.44	73.41	55.96	34.47	47.63	41.8	42.15	99.18	37.57	83.76	Plxdc1
ENSMUSG00000017418	40.13	42.73	45.6	46.42	43.68	42.37	67.18	32.04	52.98	55.13	100.17	73.81	Arl5b
ENSMUSG00000017421	21.8	33.2	28.55	32.42	24.29	29.06	29.85	57.07	43.35	21.68	40.95	27.29	Zfp207
ENSMUSG00000017428	77.53	83.42	138.05	73.7	86.6	103.13	95.95	105.98	111.91	61.06	86.63	80.94	Psmd11
ENSMUSG00000017446	9.19	3.59	6.62	5.79	6.84	5.9	8.43	5.13	4.13	8.71	10.93	6.95	C1qtnf1
ENSMUSG00000017453	2.54	0.97	2.6	1.55	1.66	0.48	1.36	2.7	2.63	2.61	1.09	0.58	Pipox
ENSMUSG00000017466	289.79	236.64	230.61	361.63	327.28	215.69	328.79	357.94	287.78	299.9	265.88	427.28	Timp2
ENSMUSG00000017478	2.12	12.88	36.72	13.99	5.57	17.69	19.95	48.77	32.98	10.39	36.8	13.72	Zc3h18
ENSMUSG00000017485	12.38	20.73	17.73	15.68	16.42	13.44	14.87	22.16	17.62	11.88	20.58	15.41	Top2b
ENSMUSG00000017491	5.02	14.53	6.8	6.97	8.39	4.17	11.02	11.25	12.41	5.08	7.87	4.95	Rarb
ENSMUSG00000017493	87.33	42.26	53.33	118.03	103.32	84.82	84.23	70.58	73.13	87.95	75.86	117.95	Igfbp4
ENSMUSG00000017499	0	0	0.26	0	0	0	0	0.97	0	0	0.25	0	Cdc6
ENSMUSG00000017548	6.29	24.69	13.81	8.78	11.49	8.14	5.03	9.39	11.32	7.79	7.18	8.13	Suz12
ENSMUSG00000017550	0	0.32	0.57	0.29	0.07	0.73	0.15	0.77	0.33	0.08	0.32	0.08	Atad5
ENSMUSG00000017561	3.75	8.12	6.82	9.03	8.51	10.82	10.06	10.97	12.79	6.9	5.46	7.19	Crlf3
ENSMUSG00000017588	0	0	0	0	0	0	0	0	0	0	0	0	Krt27
ENSMUSG00000017607	0	0	0	0	0.38	0	0	0.35	0	0.42	0	0.11	Tns4
ENSMUSG00000017615	16.1	24.29	20.01	17.95	12.21	12.3	29.7	21.1	21.2	11.43	20.47	9.06	Tnfaip1
ENSMUSG00000017631	101.37	141.51	245.07	143.47	171.29	153.61	152.01	181.78	191.66	132.91	196.33	161.89	Abr
ENSMUSG00000017639	22.86	26.38	31.3	37.39	29.64	17.78	34.92	37.57	32.87	26.61	36.01	28.24	Rab11fip4
ENSMUSG00000017652	0	0.72	0	1.45	0	0	0	0.78	2.28	1.4	0.68	3.01	Cd40
ENSMUSG00000017664	50.88	19.63	14.67	21.36	21.55	26.34	26.87	31.31	26.62	20.57	18.6	19.59	Slc35c2
ENSMUSG00000017667	6.32	5.61	9.48	6.71	5.22	5.85	4.32	12.32	9.6	4.33	8.43	6.34	Zfp334
ENSMUSG00000017670	75.41	162.96	143.22	126.8	78.64	91.92	118.7	155.51	127.11	53.29	100.76	89.77	Elmo2
ENSMUSG00000017677	6.49	9.46	4.13	23.25	19.21	14.54	12.68	11.85	11.55	19.3	16.08	11.18	Wsb1
ENSMUSG00000017679	12.4	14.3	25.56	21.8	16.3	9.41	16.85	17.45	15.45	12.13	34.59	14.59	Ttpal
ENSMUSG00000017686	30.14	35.34	44.74	35.79	31.38	36.02	33.34	38.79	36.62	30.07	37.49	30	Rhot1
ENSMUSG00000017688	0	0	0	0	0	0	0	0.39	0	0	0	0	Hnf4g
ENSMUSG00000017692	5.73	2.33	5.73	3.21	6.09	1.85	6.92	2.8	5.08	2.88	1.4	2.82	Rhbdl3
ENSMUSG00000017697	0	0	0.82	0.49	1.1	0.53	1.13	2.75	0.83	0.41	0	0.43	Ada
ENSMUSG00000017707	685.77	320.82	410.97	623.2	823.61	551.48	485.26	450.54	528.28	963.94	671.46	1277.15	Serinc3
ENSMUSG00000017713	2.89	1.41	5.43	2.16	1.94	1.86	4.33	3.44	1.83	2.18	3.54	3.98	Tha1
ENSMUSG00000017715	17.82	25.92	30.31	28.71	15.06	21.27	33.18	29.62	30.38	26.77	25.77	17.17	Pgs1
ENSMUSG00000017716	0	0	1.13	0	2.02	2.91	0	2.76	0	2.27	1.1	2.37	Birc5
ENSMUSG00000017718	2.69	7.36	1.41	0.36	0.84	0	2.12	4.47	1.43	3.79	0.46	1.23	Afmid
ENSMUSG00000017720	0	0	0	0.71	0	0	0	0	0	0	0	0	Trp53tg5
ENSMUSG00000017721	70.37	74.15	86.2	146.98	134.64	85.78	105.59	66.85	96.8	153.75	75.62	159.66	Pigt
ENSMUSG00000017723	0	10.9	8.92	6.39	8.18	5.77	0	4.05	9.08	5.44	7.27	2.97	Wfdc2
ENSMUSG00000017724	2.42	1.58	2.73	1.99	1.35	0.39	2.51	2.54	1.23	3.35	1.18	0.64	Etv4
ENSMUSG00000017733	0	0	0	0	0	0	0	0	0	0	0	0	Eppin
ENSMUSG00000017734	110.73	164.18	170.6	145.76	145.84	152.81	154.52	201.42	144.64	169.43	151.23	160.04	Dbndd2
ENSMUSG00000017737	0.92	1.31	1.6	1.2	1.44	0.78	0.92	1.23	0.61	1.01	0.2	1.12	Mmp9
ENSMUSG00000017740	171.21	175.38	216.74	274.56	250.27	195.67	237.32	236.48	227.1	322.53	262.48	361.5	Slc12a5
ENSMUSG00000017747	2.79	12.68	8.47	6.51	7.62	10.82	7.3	4.13	4.16	13.38	3.75	8.92	Ghdc
ENSMUSG00000017754	488.45	418.54	511.99	785.09	785.79	353.93	425.46	382.77	400.92	748.06	318.01	772.02	Pltp
ENSMUSG00000017756	1.09	0.88	2.31	2.36	4.98	1.75	2.12	2.13	3.3	3.14	2.13	2.42	Slc12a7
ENSMUSG00000017760	144.32	128.65	149.55	262.63	281.67	172.85	172.12	157.08	168.21	294.3	162.54	256.68	Ctsa
ENSMUSG00000017764	6.56	12.89	22.64	10.5	8.56	6.99	12.64	10.17	13.9	5.45	10.3	6.69	Zswim1
ENSMUSG00000017765	18.5	18.37	19.69	33.6	45.58	15.76	17.34	24.38	14.29	23.86	18.17	26.39	Slc12a4
ENSMUSG00000017767	0	0	0	0	0	0	0	0	0	0	0	0	Spata25
ENSMUSG00000017774	3.76	2.98	6.44	4.96	3.71	4.42	3.69	5.03	3.5	2.45	4.33	4.13	Myo1c
ENSMUSG00000017776	45.16	46.54	69.57	61.87	41.5	38.15	43.48	43.01	77.41	57.7	47.91	37.75	Crk
ENSMUSG00000017778	3634.5	3546.62	3851.77	3163.77	4265.2	3810.14	3489.73	3564.13	3302.53	2981.32	3120.83	3523.6	Cox7c
ENSMUSG00000017781	68.05	52.91	92.85	99.35	110.93	95.79	83.93	102.04	94.59	93.23	89.47	144.18	Pitpna
ENSMUSG00000017801	20.39	15.96	20.5	24.33	16.63	23.06	25.55	19.99	20.21	19.29	25.11	19.82	Mlx
ENSMUSG00000017802	26.69	18.27	33.04	47.9	45.03	35.73	38.99	24.57	34.48	38.35	27.78	45.57	Retreg3
ENSMUSG00000017817	0.72	0	0	0.13	0.19	0	0	0	0	0	0	0	Jph2
ENSMUSG00000017830	0.99	0	1.29	0.26	0.39	1.67	0.79	0.48	0.66	0.87	1.27	1.47	Dhx58
ENSMUSG00000017831	60.9	51.46	80.61	58.42	73.88	66.51	73.88	61.47	81.38	47.01	75.99	67.83	Rab5a
ENSMUSG00000017832	0	0	0	0	0	0	0	0	0	0	0	0	Hspb9
ENSMUSG00000017837	8.41	4.8	7.37	10.13	7.25	7.59	9.49	11.53	8.34	5.93	12.25	7.19	Nkiras2
ENSMUSG00000017843	22.57	17.45	25.88	21.44	23.65	24.49	14.29	21.44	27.85	13.54	24.42	24.49	Ppp2r5c
ENSMUSG00000017858	10.1	15.51	12.25	12	16.13	14.46	12.2	8.75	13.79	8.55	17.31	11.06	Ift52
ENSMUSG00000017861	65.15	80.79	73.19	42.03	36.59	65.48	74.09	29.54	100.85	137.34	62.33	28.26	Mybl2
ENSMUSG00000017868	0.49	1.54	5.11	1.18	0.38	0.51	3.62	2.2	0.86	2.37	2.69	0.45	Sgk2
ENSMUSG00000017897	1.29	0.71	1.37	0.65	1.71	1.06	0.5	2.59	2.57	1.65	1.38	0.86	Eya2
ENSMUSG00000017922	0	0	0	0	0	0	0	0	0	0	0	0	Prl3c1
ENSMUSG00000017929	70.64	71.29	51.06	111.17	82.01	53.83	72.32	75.84	64.94	109.81	57.6	147.16	B4galt5
ENSMUSG00000017943	35.49	37.41	59.8	45.63	37.3	27.87	62.24	63.12	49.82	32.04	44.25	28.88	Gdap1l1
ENSMUSG00000017950	0	0	0	0	0	0	0	0	0	0	0	0.33	Hnf4a
ENSMUSG00000017969	0.66	3.78	1.74	3.28	2.08	6.26	5.04	1.95	1.74	2.59	1.7	2.59	Ptgis
ENSMUSG00000017978	21.84	24.37	28.09	25.5	24.74	21	24.66	29.33	29.46	14.07	30.7	23.25	Cadps2
ENSMUSG00000017999	1.76	3.52	8.46	10.71	5.78	6.97	11.38	18.24	12.64	6.02	7.79	3.9	Ddx27
ENSMUSG00000018001	35.86	10.35	20.05	20.07	15.87	17.59	35.72	69.29	50.86	26.57	90.18	40.8	Cyth3
ENSMUSG00000018008	13.82	12.18	26.84	28.31	14.07	31.07	24.05	31.46	25.33	9.92	35.28	11.27	Cyth4
ENSMUSG00000018012	19.94	18.8	10.65	17.71	15.74	15.65	26.54	19.53	12.31	16.04	17.08	11.55	Rac3
ENSMUSG00000018040	32.44	23.97	30.67	25.37	28.51	36.87	23.04	48.87	35.73	17.48	47.5	24.66	Rrp7a
ENSMUSG00000018042	80.54	102.65	115.91	75.12	89.69	90.88	79.16	96.48	113.18	61.63	81.15	80.48	Cyb5r3
ENSMUSG00000018068	6.11	5.89	23.29	8.11	2.66	2.85	6.76	4.13	4.23	1.85	6.67	5.61	Ints2
ENSMUSG00000018076	4.36	4.01	4.49	4.41	3.9	3.88	5.36	5.73	5.97	3.64	4.26	3.86	Med13l
ENSMUSG00000018102	221.56	252.4	352.77	242.81	336.2	199.04	337.28	239.17	291.39	184.15	253.1	213.73	H2bc4
ENSMUSG00000018126	0	0.73	0.84	1	2.25	2.51	0.77	0.94	1.41	1.4	0.55	0.88	Baiap2l2
ENSMUSG00000018143	1.02	1.16	0	2.13	0.8	1.15	4.92	2.49	1.81	1.79	0.87	0.47	Mafk
ENSMUSG00000018160	9.06	11.55	15.64	6.31	9.62	9.93	12.03	16.25	12.84	8.69	8.7	9.43	Med1
ENSMUSG00000018166	9.18	5.02	8.81	16.19	9.65	9.36	10.43	5.42	8.7	23.14	6.46	13.51	Erbb3
ENSMUSG00000018167	10.4	11.44	22.13	24.32	14.84	17.6	17.36	16.92	12.53	20.61	16.87	19.62	Stard3
ENSMUSG00000018168	0	0	0.29	0.17	0	0	0	0	0	0	0	0	Ikzf3
ENSMUSG00000018169	3.43	0.62	2.27	1.36	3.34	2.31	2.23	0	2.35	0	1.8	0.24	Mfng
ENSMUSG00000018171	102.79	129.58	100.92	121.1	132.7	147.32	99.37	150.81	125.53	149.89	120.04	188.8	Vmp1
ENSMUSG00000018189	58.01	52.66	55.61	39.09	47.16	30.06	43.01	53.92	86.53	47.39	83.16	53.07	Uchl5
ENSMUSG00000018196	40.15	24.93	28.96	28.41	40.38	35.29	35.51	44.76	43.43	56.7	52.37	62.18	Glrx2
ENSMUSG00000018199	19.79	31.75	32.77	28.01	32.22	20.93	17.68	34.06	24.97	25.6	23.84	24	Ro60
ENSMUSG00000018209	35.54	37.72	35.37	27.59	50.4	43.63	46.69	59.66	32.59	36.8	46.1	38.93	Stk4
ENSMUSG00000018211	0	0	0	0	0	0	0	0	0	0	0	0	Wfdc15b
ENSMUSG00000018217	47.72	75.99	117.53	95.78	82.55	68.4	71.26	63.27	93.49	99.8	59.61	96.78	Pmp22
ENSMUSG00000018238	0	0.43	0.66	0.79	0.29	1.27	0	0.37	0	0.33	0.32	0.34	Gdf9
ENSMUSG00000018239	6.29	7.18	4.73	6.59	8.45	5.07	3.62	21.08	12.77	4.75	8.66	9.56	Zcchc10
ENSMUSG00000018259	0	0	0	0	0	0	0	0	0	0	0	0	Prl8a2
ENSMUSG00000018263	0	0	0	0	0	0	0	0	0	0	0	0	Tbx5
ENSMUSG00000018286	60.04	94.19	125.48	106.82	115.98	83.88	103.31	109.9	110.77	69.7	91.17	64.86	Psmb6
ENSMUSG00000018287	24.76	55.36	41.65	47.61	31.67	38.44	69.77	67.97	33.79	29.18	37.9	39.78	Spag7
ENSMUSG00000018293	609	681.42	868.35	757.82	790.85	753.35	702.25	657.68	807.08	466.89	770.27	517.79	Pfn1
ENSMUSG00000018322	79.61	79.93	124.57	93.93	90.22	74.23	91.05	103.68	121.49	80.86	104.57	75.8	Tomm34
ENSMUSG00000018326	299.43	298.64	485.71	341.96	372.83	330.28	374.28	466.85	476.78	261.37	454.68	304.46	Ywhab
ENSMUSG00000018334	6.13	17.79	14.63	12.42	18.11	8.51	13.16	11.41	17.5	12.39	20.86	3.26	Ksr1
ENSMUSG00000018339	8.07	11.08	17.01	14.64	19.03	16.41	14.99	13.87	10.73	11.34	14.57	15.99	Gpx3
ENSMUSG00000018340	83.13	98.81	121.71	71.47	64.93	99.13	108.74	148.96	110.74	61.85	108.2	57.89	Anxa6
ENSMUSG00000018341	0	0	0.84	0.32	0.9	0	0	0.38	0	0	0	0.14	Il12rb2
ENSMUSG00000018347	1.5	4.56	6.29	5.17	2.81	5.07	3.67	4.88	5.84	6.86	5.49	5.87	Zkscan6
ENSMUSG00000018362	20.54	8.25	30.29	5.43	16.99	9.75	7.09	10.77	12.13	5.15	23.25	14.44	Kpna2
ENSMUSG00000018363	4.85	5.37	6.22	2.52	3.03	2.31	1.92	2.34	3.03	4.21	3.7	2.93	Smurf2
ENSMUSG00000018372	1.22	3.11	3.59	3.69	1.67	2.89	4.37	8.67	5.87	3.2	2.56	4.36	Cep95
ENSMUSG00000018377	2.57	3.38	11.52	9.58	6.54	8.33	6.98	12.57	11.96	4.52	7.42	8.4	Vezf1
ENSMUSG00000018378	13.62	13.59	14.16	13.82	5	9.6	12.34	12.92	14.72	14.99	9.84	11.34	Cuedc1
ENSMUSG00000018379	68.21	126.02	144.92	101.67	137.11	107.27	156.55	108.22	116.38	93	98.32	99	Srsf1
ENSMUSG00000018381	2.66	6.86	5.51	2.8	1.56	0.75	6.45	4.62	7.12	1.19	5.39	2.45	Abi3
ENSMUSG00000018387	0.23	2.67	3.28	1.61	2.56	2.11	0.75	1.94	1.66	0.82	1.6	0.71	Shroom1
ENSMUSG00000018395	52.46	76.84	53.33	64.2	41.98	47.31	72.2	90.14	98.42	50.56	61.19	67.05	Kif3a
ENSMUSG00000018398	114.99	119.46	141.49	106.16	120.25	106.03	105.98	146.31	147.65	112.17	136.85	100.69	Septin8
ENSMUSG00000018401	11.86	16.77	32.87	20.5	26.07	21.52	17.78	33.96	20.01	12.28	26.84	17.79	Mtmr4
ENSMUSG00000018405	1.54	0.59	6.74	2.96	4.42	2.89	5.79	4.02	1.82	3.61	4.83	3.53	Mrm1
ENSMUSG00000018411	176.44	178.89	243.21	204.52	170.17	147.43	201.59	347.96	235.48	148.62	228.94	204.77	Mapt
ENSMUSG00000018412	5.35	18.29	26.23	13.14	9.85	28.03	21.44	28.63	17.49	18.79	13.8	18.8	Kansl1
ENSMUSG00000018415	5.22	2.55	2.61	9.36	8.76	7.56	8.4	12.77	11.9	3.28	8.3	5.82	Gid4
ENSMUSG00000018417	4.71	4.73	9.77	6.2	5.71	13.23	8.31	11.76	7.35	5.61	11.08	11.27	Myo1b
ENSMUSG00000018425	4.73	2.7	3.76	7.87	8.25	8.64	4.85	5.47	7.05	4.35	6.63	5.03	Dhx40
ENSMUSG00000018427	19.79	28.55	32.16	40.68	38.12	29.94	17.92	34.72	50.14	32.26	49.32	40.34	Ypel2
ENSMUSG00000018428	16.17	19.51	7.53	16.8	15.62	17.42	12.53	38.32	15.45	16.41	11.39	21.74	Akap1
ENSMUSG00000018433	3.01	4.34	9.92	9.59	6.15	8.87	13.21	11.55	10.97	6.28	12.08	8.71	Nol11
ENSMUSG00000018442	44.57	27.17	43.45	41.65	53.11	30.61	42.8	33.27	32.87	49.76	24.82	63.66	Derl2
ENSMUSG00000018446	55.64	58.8	89.77	61.64	64.24	41.62	53.31	72.84	76.91	36.62	73.25	35.24	C1qbp
ENSMUSG00000018449	13.35	15.59	14.2	14.48	15.77	24.05	6.97	13.3	7.86	7.81	20.03	10.25	Rpain
ENSMUSG00000018451	94.06	182.29	308.08	210.51	194.82	113.36	240.78	167.81	197.77	130.5	168.88	136.69	6330403K07Rik
ENSMUSG00000018459	46.95	36.45	36.74	53.39	54.28	37.73	46.77	42.85	37.71	53.83	28.56	48.87	Slc13a3
ENSMUSG00000018470	15.14	18.2	20.42	24.64	18.59	20.31	17.14	27.64	22.51	16.21	21.73	14.84	Kcnab3
ENSMUSG00000018474	13.39	17.79	17.1	11.69	8.21	11.1	35.14	22.62	20.9	11.38	19.26	9.7	Chd3
ENSMUSG00000018476	0.41	1.41	2.34	1.24	1.05	1.62	1.99	2.31	1.64	0.81	2.2	1.04	Kdm6b
ENSMUSG00000018479	0	0	0	0	0	0	0	0	0	0	0	0	1700125H20Rik
ENSMUSG00000018481	23.92	34.12	41.66	38.33	43.51	35.02	36.25	41.42	42.96	35.37	46.84	38.45	Appbp2
ENSMUSG00000018486	0.46	0	0	0	0.36	0	0	0.67	0	0	0.39	0.42	Wnt9b
ENSMUSG00000018500	8.91	9.04	5.2	5.96	5.82	8.94	2.79	3.88	8.79	10.03	4.24	3.87	Adora2b
ENSMUSG00000018501	10.74	28.8	30.34	22.76	28	20.85	19.95	27.47	39.87	17.24	27.47	20.63	Ncor1
ENSMUSG00000018507	10.4	9.34	7.56	9.04	7.11	5.49	10.16	11.59	7.66	8.57	9.29	10.57	Trpv2
ENSMUSG00000018509	11.71	3.68	4.53	5.18	7.59	1.88	11.66	7.39	5.16	3.41	4.29	5.93	Cenpv
ENSMUSG00000018537	9.62	8.78	12.64	7.56	4.86	12.48	8.52	9.66	11.1	8.16	7.83	6.63	Pcgf2
ENSMUSG00000018541	5.12	1.82	9.7	10.39	5.39	5.36	4.44	10.44	9.28	5.6	12.19	3.27	Cwc25
ENSMUSG00000018543	0	0	0	2.14	0	0	0	0	0	0	0.88	0	1700001P01Rik
ENSMUSG00000018547	18.69	33.57	32.04	25.82	26.79	26.01	26.9	33.49	35.63	18.56	33.04	26.3	Pip4k2b
ENSMUSG00000018548	44.17	40.44	52.67	48.5	53.51	52.2	42.89	45.38	57.64	49.1	48.69	58.8	Trim37
ENSMUSG00000018554	0	1.11	0	0.61	0	0	0	0.95	1.03	0	0	0	Ybx2
ENSMUSG00000018559	14.38	23.56	25.67	22.67	27.14	16.53	9.66	15	13	17.6	11.98	23.25	Ctdnep1
ENSMUSG00000018565	52.42	47.08	63.01	66.94	54.96	47.94	56.36	52.09	59.68	42.54	38.68	88.8	Elp5
ENSMUSG00000018566	4.76	1.18	2.73	17.86	5.12	2.21	14.52	7.58	5.53	11.1	5.28	21.42	Slc2a4
ENSMUSG00000018567	425.72	364.97	539.89	414.79	531.8	333.45	407.63	475.93	443.25	366.26	432.5	411.01	Gabarap
ENSMUSG00000018569	1.44	0	0	1.51	0	0	1.16	0	0	0	0	0	Cldn7
ENSMUSG00000018570	0	0	0	1.01	0	0	0	1	0	0	0	0	2810408A11Rik
ENSMUSG00000018572	22.31	16.69	14.69	15.06	28.14	23.88	27.84	24.57	13.56	18.32	34.09	33.27	Phf23
ENSMUSG00000018574	12.98	18.02	30.43	14.75	15.67	19.59	16.11	29.26	19.87	10.43	19.84	11.96	Acadvl
ENSMUSG00000018581	0.8	0.28	0.1	0.32	0.15	0.26	0.08	0.35	0.27	0.17	0.09	0.51	Dnah11
ENSMUSG00000018583	25.68	39.47	53.73	29.51	30.18	35	30.16	53.44	37.66	20.42	42.47	22.44	G3bp1
ENSMUSG00000018585	112.14	113.19	145.44	85.82	153.75	102.17	85.12	104.53	124.37	93.06	114.54	92.11	Atox1
ENSMUSG00000018589	10.63	3.77	8.67	7.49	8.33	7.44	7.68	7	8.78	10.98	9.11	14.99	Glra2
ENSMUSG00000018593	3534.65	3287.3	2969.59	3337.48	3258.37	2755.68	3270.08	3616.11	2561.48	3073.34	1672.39	2491.13	Sparc
ENSMUSG00000018595	0	0	0	1.52	0	0.82	0	0.36	0.65	2.88	0	0.67	Glra4
ENSMUSG00000018599	6.57	7.91	5.76	4.78	7.72	7	9.41	11.44	11.99	5.79	8.76	6.54	Mief2
ENSMUSG00000018604	0.23	0.79	0.41	0.12	0.73	2.62	0.19	2.16	0.41	0.61	0.79	0.32	Tbx3
ENSMUSG00000018620	0	0	0	0	0	0	0	0	0	0	0	0	Mmp20
ENSMUSG00000018623	0	0	0	0	0	0	0	0	0	0	0	0	Mmp7
ENSMUSG00000018634	13.95	13.64	12.22	12.73	11.24	8.99	11.56	8.39	13.08	16.15	7.85	17.21	Crhr1
ENSMUSG00000018648	14.63	19.48	29.2	35.76	29.3	26.59	37.33	25.08	26.69	16.47	22.29	36.96	Dusp14
ENSMUSG00000018651	14.51	7.25	11.06	10.77	10.41	5.52	8.26	13.18	11.79	10.54	13.45	9.02	Tada2a
ENSMUSG00000018654	0.32	0.93	4.27	0.2	0.3	4.27	1.25	1.14	0.72	0	0.33	0.76	Ikzf1
ENSMUSG00000018656	0	0	0.43	0	0	0	0	0	0	0	0	0	Tcaf3
ENSMUSG00000018659	37.6	50.59	63.65	61.15	52.03	63.4	52.82	102.9	50.97	53.35	57.78	45.6	Pnpo
ENSMUSG00000018661	11.31	20.64	12.3	16.62	8.05	9.24	17.4	14.62	11.09	8.95	12.92	11.5	Cog1
ENSMUSG00000018666	20.81	10.54	24.32	21.17	16.19	9.08	24.05	11.04	18.42	14.04	8.17	16.89	Cbx1
ENSMUSG00000018669	15.52	50.17	33.56	16.43	20.67	16.39	21.28	23.93	22.27	16.29	21.22	19.54	Cdk5rap3
ENSMUSG00000018672	1.57	29.65	21.16	13.71	13.96	21.96	20.11	31.68	10.18	10.87	19.66	15.67	Copz2
ENSMUSG00000018677	34.16	25.69	25.47	29.17	34.85	24.49	31.69	35.21	35	28.08	44.32	24.55	Slc25a39
ENSMUSG00000018678	6.87	1.88	5.77	6.33	4.73	6.51	4.42	4.44	7.31	4.6	3.53	3.66	Sp2
ENSMUSG00000018697	6.95	9.74	14.4	9.6	8.67	10.7	7.64	15.32	9.26	5.01	11.92	6.39	Aatf
ENSMUSG00000018698	0	5.36	6.42	4.9	5.32	4.88	2.3	5.98	3.97	7.82	2.79	2.99	Lhx1
ENSMUSG00000018707	43.99	94.92	129.43	53.99	33.38	87.19	64.81	193.05	95.19	31.67	114.22	36.1	Dync1h1
ENSMUSG00000018727	0	0	0	0	0	0	0	1.02	0	1.03	0	0	Cpsf4l
ENSMUSG00000018733	0	4.19	3.62	0.48	2.52	2.07	3.3	4.09	5.7	0.4	5.5	2.53	Pex12
ENSMUSG00000018736	48.5	44.62	69.21	51.58	75.52	68.75	56.71	65.82	64.34	64.73	80.36	58.41	Ndel1
ENSMUSG00000018740	1.11	0.63	3.39	4.06	2.6	1.23	3.12	4.55	5.89	1.46	2.81	1.52	Slc25a35
ENSMUSG00000018750	19.09	17.21	16.73	10.8	19.94	7.13	20.55	20.2	25.29	16.81	8.26	8.9	Zbtb4
ENSMUSG00000018752	0.82	0	1.83	0	2.19	2.82	0	4.94	0	1.37	1.36	2.76	Tnfsfm13
ENSMUSG00000018761	67.52	77.84	98.5	95.22	87.51	80.53	102.7	72.12	89.35	90.56	78.12	115.13	Mpdu1
ENSMUSG00000018765	21.81	27.42	42.1	23.74	20.38	21.8	31.34	35.06	40.01	22.48	33.75	14.68	Fxr2
ENSMUSG00000018770	227.08	428.82	529.04	345.58	476.72	348.23	392.84	348.87	441.64	277.8	391.92	222.95	Atp5g3
ENSMUSG00000018774	29.23	20.7	19.86	39.58	38.29	28.99	34.91	22.95	27.27	11.54	12.52	24.3	Cd68
ENSMUSG00000018776	0	0	0	0	0	0	0	0	0	0	0.41	0	Slc35g3
ENSMUSG00000018796	13.63	20.73	29.1	15.27	20.79	24	19.26	24.7	21.21	15.37	24.98	20.53	Acsl1
ENSMUSG00000018800	21.04	15.93	18.52	25.86	32.44	18.53	19.27	26.06	22.04	42.89	20.4	47.27	Abca5
ENSMUSG00000018809	3.56	1.2	2.39	1.87	3.78	3.07	3.71	3.18	2.23	4.61	1.79	1.83	Smyd4
ENSMUSG00000018819	4.08	1.16	4.02	6.8	1.6	4.36	3.12	2.82	1.81	1.35	8.2	2.63	Lsp1
ENSMUSG00000018820	20.26	24.04	30.17	41.59	40.32	23.83	33.29	36.32	23.37	33.9	22.19	37.41	Zfyve27
ENSMUSG00000018821	23.21	52.48	29.12	47.16	55.45	47.93	26.78	53.32	44.81	37.75	40.35	40.53	Avpi1
ENSMUSG00000018822	7.84	11.92	7.78	9.03	6.96	5.89	12.63	16.63	6.49	10.58	6.27	6.24	Sfrp5
ENSMUSG00000018830	0.09	0.2	0.4	1.4	0.15	1.03	0.64	0.9	0.65	0.63	1.63	0.04	Myh11
ENSMUSG00000018841	6.25	13.71	19.35	11.8	13.13	13.94	14.89	13.31	13.88	15.65	16.33	11.99	Rad51d
ENSMUSG00000018844	0	0	0	0.27	0	0	0	0	0	0.45	0	0	Fndc8
ENSMUSG00000018845	0	0.41	0.16	0.19	0	0	0.15	0.18	0	0	0.15	0.17	Unc45b
[truncated: 20,299 more rows]
